# Supplementary material for: Identification of dietary patterns associated with elevated blood pressure among Lebanese men: A comparison of principal component analysis with reduced rank regression and partial least square methods
Source: PLoS One. 2019 Aug 16;14(8):e0220942. doi: 10.1371/journal.pone.0220942 (PMC6697315; doi:10.1371/journal.pone.0220942)
Supplement: S3 File — (XLSX) [file pone.0220942.s003.xlsx]

## Sheet: Data_for_PLOS1
Age	Education	Crowding_Index	Physical_Activity	Marital_Status	Body_Fat	BMI	Waist_Circumference	Hypertension	PCA_Factor_1	PCA_Factor_2	PCA_Factor_3	PLS_Factor_1	PLS_Factor_2	PLS_Factor_3	RRR_Factor_1	RRR_Factor_2	RRR_Factor_3	Occupation	Smoking_Status	Total_Energy_Intake
26	university anf higher education	<1	active (moderate -high)	Married	23.45	25.8	90.5	HTN (Systolic>=130 and/or diastolic>=85)	8.45913	-0.57921	-1.23831	-4.9753	10.4559	2.7423	-0.2419	-0.0527	-0.0759	Employed	No	>=2000
23	university anf higher education	>=1	active (moderate -high)	Single	28.21	27	87	HTN (Systolic>=130 and/or diastolic>=85)	-0.24931	-1.12982	0.9645	-1.2461	-1.8378	0.3065	0.1997	-0.5875	0.3753	Unemployed	Yes	>=2000
25	university anf higher education	<1	active (moderate -high)	Single	26.49	24.1	77	HTN (Systolic>=130 and/or diastolic>=85)	-0.69514	-0.46803	0.16963	0.0567	-1.2629	0.652	-0.7247	-0.9566	0.5126	Employed	No	1400<=energy<2000
51	illeterate to primary	>=1	low activity(low)	Single	30.09	24.6	92	HTN (Systolic>=130 and/or diastolic>=85)	-0.8463	-0.60199	-0.67353	0.432	-1.5932	0.7862	0.3272	-0.9573	-0.1956	Owner of a business	Yes	1400<=energy<2000
25	complimentary	>=1	low activity(low)	Single	22.92	28.6	100.5	No HTN (systolic<130 and diastolic <85)	0.6996	-0.39199	0.55839	-1.0629	0.5777	-0.4779	0.4581	0.5814	-0.2664	Employed	Yes	>=2000
26	complimentary	>=1	low activity(low)	Single	20.47	20	78	No HTN (systolic<130 and diastolic <85)	0.51236	-1.16882	1.74937	2.3255	2.4156	1.3403	-1.7265	-0.6643	-0.2223	Owner of a business	Yes	>=2000
29	university anf higher education	<1	low activity(low)	Single	27.22	27.1	90.5	HTN (Systolic>=130 and/or diastolic>=85)	-0.30784	0.56727	-0.95188	-0.4276	-1.1438	-1.2397	0.2624	-0.3713	0.167	Owner of a business	Yes	>=2000
23	secondary	>=1	active (moderate -high)	Single	18.99	27.1	88.5	HTN (Systolic>=130 and/or diastolic>=85)	0.35357	3.86025	1.82627	-2.2361	2.2066	-3.2681	-0.6186	0.5764	0.1183	Employed	No	>=2000
30	secondary	>=1	active (moderate -high)	Single	24.49	26.5	86	No HTN (systolic<130 and diastolic <85)	-0.79065	-0.65184	1.91776	-0.7996	-1.352	-0.1265	-0.2618	-0.2203	0.2875	Unemployed	Yes	>=2000
22	complimentary	>=1	low activity(low)	Single	26.7	21.2	77	HTN (Systolic>=130 and/or diastolic>=85)	-0.31032	-1.03377	-0.41028	-0.4825	-1.2654	0.985	-1.0308	-1.3064	0.1233	Owner of a business	No	>=2000
21	university anf higher education	>=1	active (moderate -high)	Single	13.31	24.4	72	HTN (Systolic>=130 and/or diastolic>=85)	1.6426	-1.6894	1.73273	-7.3102	0.6341	1.9623	-2.1783	0.5526	0.5791	Unemployed	No	>=2000
42	illeterate to primary	>=1	active (moderate -high)	Married	26.38	26.7	83.5	HTN (Systolic>=130 and/or diastolic>=85)	1.34251	-0.12202	-0.42374	-1.7128	1.3877	0.3982	-0.1652	-0.4895	0.493	Employed	No	>=2000
38	illeterate to primary	>=1	active (moderate -high)	Married	22.83	26.1	82	No HTN (systolic<130 and diastolic <85)	-0.21853	-0.73868	-0.6297	0.3552	-0.3929	1.5071	-0.6396	-0.1636	0.4272	Employed	Yes	>=2000
25	secondary	>=1	active (moderate -high)	Single	25.58	24.1	84	HTN (Systolic>=130 and/or diastolic>=85)	0.45997	0.07647	-0.89651	-0.9449	0.1807	-0.6651	-0.5091	-0.6674	0.101	Owner of a business	No	>=2000
22	secondary	>=1	active (moderate -high)	Single	21.11	26.5	79	No HTN (systolic<130 and diastolic <85)	1.60147	-1.27543	0.06541	-1.2206	1.3721	0.6433	-0.8847	0.0209	0.6245	Employed	No	>=2000
29	secondary	>=1	low activity(low)	Single	23.87	24.9	81.6	No HTN (systolic<130 and diastolic <85)	-0.19435	-0.75507	-0.11678	-0.5706	-0.9838	0.3101	-0.6934	-0.4361	0.3051	Owner of a business	No	>=2000
33	university anf higher education	<1	low activity(low)	Married	24.16	28.5	99.5	No HTN (systolic<130 and diastolic <85)	1.43351	-1.04366	1.80891	-0.0449	3.0935	1.6435	0.5178	0.3884	-0.2061	Owner of a business	No	>=2000
24	university anf higher education	<1	low activity(low)	Single	28.63	24.8	79.5	No HTN (systolic<130 and diastolic <85)	0.76616	-1.57436	2.39652	-1.1289	1.2647	1.5935	-0.3314	-1.0724	0.5145	Employed	No	>=2000
50	illeterate to primary	>=1	low activity(low)	Single	25.72	23.4	79.5	HTN (Systolic>=130 and/or diastolic>=85)	-0.22135	0.18163	0.51867	0.4599	-0.3846	0.2262	-0.7697	-0.8768	0.2671	Owner of a business	Yes	>=2000
38	complimentary	<1	active (moderate -high)	Single	21.31	21.8	74.5	HTN (Systolic>=130 and/or diastolic>=85)	-0.45853	-0.74194	0.75544	0.0772	-1.2512	0.6477	-1.5912	-0.6495	0.2401	Employed	Yes	>=2000
33	technical	<1	low activity(low)	Single	29.74	25.1	82.5	No HTN (systolic<130 and diastolic <85)	-0.19604	0.86472	-0.15894	0.8223	0.645	0.2965	-0.0547	-1.0939	0.4088	Owner of a business	Yes	>=2000
33	complimentary	>=1	active (moderate -high)	Single	19.69	20.4	75	HTN (Systolic>=130 and/or diastolic>=85)	-0.10419	-0.94444	0.33115	-0.0321	-0.6371	0.9216	-1.8859	-0.5981	-0.0123	Owner of a business	No	>=2000
25	complimentary	>=1	low activity(low)	Single	20.58	28.2	79.5	No HTN (systolic<130 and diastolic <85)	0.09332	-0.24458	-1.14949	-0.5047	-0.4547	0.6263	-0.7236	0.2867	0.8155	Employed	No	>=2000
37	secondary	>=1	low activity(low)	Married	26.09	24.3	88	No HTN (systolic<130 and diastolic <85)	-0.60013	-0.71356	-0.26172	-0.3371	-1.439	0.6161	-0.2645	-0.6053	-0.0875	Employed	No	1400<=energy<2000
23	complimentary	>=1	active (moderate -high)	Married	23.7	32.2	96.5	HTN (Systolic>=130 and/or diastolic>=85)	4.63259	6.95673	-0.38632	-0.6111	9.4561	-7.858	0.7575	0.7822	0.4543	Employed	Yes	>=2000
42	secondary	>=1	low activity(low)	Married	25.24	22.3	86	No HTN (systolic<130 and diastolic <85)	0.31511	-0.6707	-0.4697	-0.2887	0.0586	1.1732	-0.6657	-0.785	-0.2723	Owner of a business	Yes	>=2000
21	university anf higher education	>=1	low activity(low)	Single	12.32	19.8	71.3		0.66485	-1.46869	0.83875	-2.0227	-1.1671	0.4677	-2.835	0.1243	-0.0371	Unemployed	Yes	>=2000
25	university anf higher education	>=1	low activity(low)	Single	13.12	17	63.5	HTN (Systolic>=130 and/or diastolic>=85)	1.14581	0.12078	-0.65702	0.5319	2.4631	0.3143	-3.401	-0.4744	0.0448	Employed	No	>=2000
37	technical	<1	active (moderate -high)	Single	16.34	26.5	85	No HTN (systolic<130 and diastolic <85)	-0.05302	0.28335	0.78028	0.085	-0.1963	-0.6093	-1.0952	0.7406	0.1802	Owner of a business	Yes	>=2000
38	secondary	>=1	low activity(low)	Married	19.93	21.8	66.3	No HTN (systolic<130 and diastolic <85)	-0.36117	0.00244	-1.17379	-0.4113	-1.1038	0.1709	-2.084	-0.6933	0.6753	Employed	No	>=2000
46	illeterate to primary	>=1		Married	23.26	28.2	96.5	No HTN (systolic<130 and diastolic <85)	-0.35371	1.6986	-1.47838	2.171	0.4452	-1.4704	0.266	0.3877	-0.0964	Owner of a business	No	>=2000
26	university anf higher education	>=1	active (moderate -high)	Single	17.04	24.6	82.8	HTN (Systolic>=130 and/or diastolic>=85)	1.42166	-0.09068	-0.13668	-3.0943	0.1496	-2.1149	-1.3299	0.3943	0.0734	Owner of a business	No	>=2000
22	university anf higher education	>=1	low activity(low)	Single	19.47	21.2	74.8	No HTN (systolic<130 and diastolic <85)	-0.02918	0.11254	-1.17896	-0.9184	-0.3283	0.0333	-1.8292	-0.4894	0.1045	Unemployed	No	>=2000
42	university anf higher education	>=1	low activity(low)	Married	34.13	32.2	111.5	HTN (Systolic>=130 and/or diastolic>=85)	2.20341	0.59374	-0.35213	-0.0825	4.3653	0.8525	2.4138	-0.1028	-0.1866	Owner of a business	Yes	>=2000
27	technical	<1	active (moderate -high)	Single	21.71	25.9	75.5	No HTN (systolic<130 and diastolic <85)	-0.42497	-0.17243	-0.5322	0.2409	-0.4147	0.9843	-1.0538	-0.2162	0.7424	Owner of a business	No	>=2000
48	university anf higher education	<1	active (moderate -high)	Married	31.59	29.4	97	HTN (Systolic>=130 and/or diastolic>=85)	-0.7164	0.12086	-0.69955	1.55	-0.4169	1.0257	1.2273	-0.4752	0.2024	Employed	No	>=2000
37	secondary	>=1	low activity(low)	Married	27.48	34.2	108.5	HTN (Systolic>=130 and/or diastolic>=85)	0.29776	0.73433	-1.4568	1.2608	1.2861	1.0886	1.8654	0.8512	0.127	Owner of a business	Yes	>=2000
31	complimentary	<1	low activity(low)	Married	23.91	26.3	83.1	No HTN (systolic<130 and diastolic <85)	0.48597	-0.69684	0.66211	-0.2341	0.2785	0.5992	-0.4665	-0.2454	0.4121	Owner of a business	Yes	>=2000
30	complimentary	>=1	active (moderate -high)	Single	15.46	22.2	78.4	HTN (Systolic>=130 and/or diastolic>=85)	-0.46118	-0.26513	-0.64326	0.3443	-1.1157	0.6493	-1.9469	0.2022	-0.0398	Employed	Yes	>=2000
44	technical	>=1	active (moderate -high)	Married	40.01	34.4	108	HTN (Systolic>=130 and/or diastolic>=85)	0.26836	-0.98597	-0.11531	-1.1967	-0.2465	0.8551	3.0898	-0.646	0.4397	Owner of a business	No	>=2000
28	technical	<1	active (moderate -high)	Married	22.74	25.9	78	HTN (Systolic>=130 and/or diastolic>=85)	-0.8753	1.27522	0.01857	0.1094	-0.9229	-1.5552	-0.8466	-0.2794	0.6205	Owner of a business	No	>=2000
21	illeterate to primary	>=1	low activity(low)	Single	27.91	22.5	77.4	No HTN (systolic<130 and diastolic <85)	-0.58807	-1.34553	-0.78137	-0.2944	-1.7731	1.5235	-0.7561	-1.304	0.2937	Employed	No	1400<=energy<2000
26	complimentary	>=1	low activity(low)	Single	14.73	20.2	76.5	No HTN (systolic<130 and diastolic <85)	-0.51822	0.55319	-0.60304	-0.0464	-1.0235	-0.4863	-2.3257	0.0143	-0.2262	Employed	No	>=2000
27	university anf higher education	<1	active (moderate -high)	Single	16.47	26.4	85	HTN (Systolic>=130 and/or diastolic>=85)	-2.08915	1.48112	4.03878	1.014	-1.3481	-1.9416	-1.0906	0.7182	0.1737	Employed	No	>=2000
38	university anf higher education	>=1	low activity(low)	Married	26.16	25.6	95	No HTN (systolic<130 and diastolic <85)	-0.45589	-0.86127	0.1158	-0.0868	-1.1076	1.085	0.19	-0.2922	-0.3062	Owner of a business	No	>=2000
24	university anf higher education	<1	active (moderate -high)	Single	18.63	25.9	79.5	HTN (Systolic>=130 and/or diastolic>=85)	-1.52772	-0.75535	1.87578	-0.0894	-1.9692	-0.0091	-1.174	0.263	0.4612	Employed	No	1400<=energy<2000
35	illeterate to primary	>=1	low activity(low)	Single	27.29	27.9	89.5	HTN (Systolic>=130 and/or diastolic>=85)	-0.20623	-1.24438	-0.34667	-0.7141	-1.1243	1.1338	0.3254	-0.3059	0.3449	Employed	No	>=2000
25	university anf higher education	<1	active (moderate -high)	Single	20.9	29	91	HTN (Systolic>=130 and/or diastolic>=85)	0.77386	0.21011	0.06968	-1.2737	1.1716	-1.0472	-0.1099	0.6247	0.2762	Employed	No	>=2000
27	technical	>=1	active (moderate -high)	Single	16.47	21.9	73	HTN (Systolic>=130 and/or diastolic>=85)	0.91039	-1.20106	0.60038	-1.0396	0.6264	1.5381	-2.1172	-0.0919	0.238	Employed	Yes	>=2000
23	university anf higher education	>=1	active (moderate -high)	Single	21	22.3	79.5	No HTN (systolic<130 and diastolic <85)	0.44356	-1.40855	0.0372	-0.7312	0.0576	1.4641	-1.3508	-0.4309	0.0173	Unemployed	No	>=2000
28	university anf higher education	>=1	low activity(low)	Married	25.72	29.5	98	HTN (Systolic>=130 and/or diastolic>=85)	0.52252	-0.52654	-0.06059	-0.3076	0.4856	0.4337	0.7153	0.2729	0.0442	Employed	No	>=2000
21	complimentary	<1	active (moderate -high)	Single	18.25	22.2	78	No HTN (systolic<130 and diastolic <85)	0.21399	-1.11187	0.03389	-0.5021	-0.3925	0.664	-1.6977	-0.1507	0.0284	Employed	No	>=2000
28	university anf higher education	>=1	low activity(low)	Single	29.31	25.4	86.5	No HTN (systolic<130 and diastolic <85)	-0.4275	-1.20764	-0.22276	-0.4207	-1.5311	0.989	0.1021	-0.9135	0.206	Owner of a business	Yes	1400<=energy<2000
21	university anf higher education	>=1	low activity(low)	Single	9.34	24.3	69.2	No HTN (systolic<130 and diastolic <85)	0.72304	-0.61103	-0.4918	-0.9183	0.1836	0.3707	-2.7004	0.946	0.638	Owner of a business	Yes	>=2000
26	complimentary	>=1	low activity(low)	Single	24.9	26.7	86	No HTN (systolic<130 and diastolic <85)	0.44008	-0.35358	0.41005	0.2709	0.9598	0.7519	-0.1993	-0.2473	0.3232	Employed	Yes	>=2000
40	complimentary	>=1	low activity(low)	Single		31.8	99.8	HTN (Systolic>=130 and/or diastolic>=85)	0.17728	-0.22842	-0.29168	-0.8287	-0.7197	-0.0079				Owner of a business	No	>=2000
27	secondary	>=1	low activity(low)	Single	20.04	32.8	88.3	No HTN (systolic<130 and diastolic <85)	0.85046	0.32648	-0.32103	-0.537	0.5732	-1.1155	0.1169	1.0879	0.9324	Employed	Yes	>=2000
25	technical	>=1	active (moderate -high)	Single	23.36	22.5	79	HTN (Systolic>=130 and/or diastolic>=85)	0.33447	-0.21173	0.19335	-1.0436	-0.3695	-0.4718	-1.119	-0.7039	0.1229	Owner of a business	No	>=2000
23	technical	<1	active (moderate -high)	Single	23.27	24.6	83.5	No HTN (systolic<130 and diastolic <85)	0.03076	-1.09108	-0.32557	-0.6393	-0.2393	1.1481	-0.7024	-0.3496	0.1454	Owner of a business	Yes	1400<=energy<2000
25	university anf higher education	<1	active (moderate -high)	Single	21.51	26.8	84.1	HTN (Systolic>=130 and/or diastolic>=85)	-0.88335	0.1259	-0.1256	-0.0358	-1.7314	-0.4446	-0.5971	0.1288	0.3784	Employed	Yes	>=2000
28	complimentary	>=1	active (moderate -high)	Single	21	23	84.6	HTN (Systolic>=130 and/or diastolic>=85)	-0.35148	-0.04236	0.04894	0.8963	0.3354	0.9265	-1.0478	-0.2197	-0.1711	Employed	Yes	>=2000
22	technical	>=1	low activity(low)	Single	19.23	22.7	79.1	No HTN (systolic<130 and diastolic <85)	0.24721	-0.40251	-0.01725	-2.1178	-0.6026	0.9511	-1.4931	-0.1797	0.0659	Unemployed	No	>=2000
24	university anf higher education	>=1	active (moderate -high)	Single	31.68	41.4	127.5	No HTN (systolic<130 and diastolic <85)	2.68442	-1.18228	0.07007	-0.4187	3.968	2.1293	3.9118	1.64	0.1214	Employed	Yes	>=2000
20	complimentary	>=1	active (moderate -high)	Single	22.09	25.2	80.3	HTN (Systolic>=130 and/or diastolic>=85)	-0.53415	-0.3642	-0.41681	-0.124	-1.226	0.4812	-0.8871	-0.2188	0.39	Employed	No	>=2000
28	complimentary	<1	low activity(low)	Married	11.7	18.3	69.2	No HTN (systolic<130 and diastolic <85)	1.09787	-0.47878	0.20428	-1.8135	0.6744	0.0415	-3.1462	-0.0128	-0.1292	Employed	Yes	>=2000
36	university anf higher education	>=1	low activity(low)	Single	23.38	21.9	78.3	HTN (Systolic>=130 and/or diastolic>=85)	-0.30629	-1.06391	-0.10028	-0.4055	-1.26	0.7423	-1.2223	-0.7984	0.0775	Owner of a business	No	>=2000
42	university anf higher education	<1	low activity(low)	Married	28.64	27.8	93.3	No HTN (systolic<130 and diastolic <85)	-0.72532	-0.2408	0.15182	0.4729	-1.1412	0.6003	0.6096	-0.3842	0.1442	Employed	No	1400<=energy<2000
24	university anf higher education	>=1	active (moderate -high)	Single	13.49	18.9	69.3	No HTN (systolic<130 and diastolic <85)	0.63557	-0.82522	0.27474	-0.2173	0.626	0.8833	-2.9062	-0.1656	-0.0191	Employed	Yes	>=2000
22	complimentary	>=1	low activity(low)	Single	16.17	22.8	74	HTN (Systolic>=130 and/or diastolic>=85)	0.92589	-1.68617	1.34087	-2.2479	-0.2058	0.2765	-2.0033	0.0686	0.2957	Owner of a business	No	>=2000
21	complimentary	>=1	low activity(low)	Single	27.6	32.3	100.5	HTN (Systolic>=130 and/or diastolic>=85)	0.76101	0.0426	0.84053	-1.5692	1.1099	0.2897	1.3209	0.4235	0.3216	Employed	Yes	>=2000
34	university anf higher education	<1	low activity(low)	Married	28.55	26.5	100.5	HTN (Systolic>=130 and/or diastolic>=85)	-0.42217	0.47259	0.20546	1.6561	0.0803	-0.3192	0.7624	-0.3414	-0.4452	Employed	No	>=2000
33	secondary	>=1	active (moderate -high)	Single	24.41	22.9	86	HTN (Systolic>=130 and/or diastolic>=85)	-0.50432	-0.05848	-0.51334	0.0544	-0.6683	0.3789	-0.6695	-0.6095	-0.197	Employed	No	>=2000
40	complimentary	>=1	low activity(low)	Married	31.06	24.5	99.1	No HTN (systolic<130 and diastolic <85)	-0.32212	0.07951	-0.47099	0.8771	-0.1777	0.6156	0.7145	-0.91	-0.594	Owner of a business	No	>=2000
30	university anf higher education	<1	active (moderate -high)	Single	24.62	31.9	105.8	HTN (Systolic>=130 and/or diastolic>=85)	-0.92444	2.46411	0.74916	2.621	1.1299	-0.5802	1.219	0.8781	-0.0824	Owner of a business	No	>=2000
41	university anf higher education	<1	low activity(low)	Married	28.11	25.6	95.1	No HTN (systolic<130 and diastolic <85)	-1.23854	-0.10054	-0.17178	1.171	-1.4102	0.2684	0.3827	-0.5266	-0.2736	Employed	No	>=2000
44	complimentary	>=1	active (moderate -high)	Married	27.55	26.8	101.8	HTN (Systolic>=130 and/or diastolic>=85)	0.05226	0.28984	-0.0679	0.1857	-0.0282	-0.9398	0.7484	-0.1598	-0.5008	Owner of a business	No	>=2000
31	university anf higher education	<1	active (moderate -high)	Single	22.45	26.9	87.7	No HTN (systolic<130 and diastolic <85)	-0.71667	-1.12701	2.17035	0.6859	0.009	1.6517	-0.3373	0.1208	0.2156	Owner of a business	No	>=2000
31	university anf higher education	<1	low activity(low)	Single	21.63	21.2	88.1	HTN (Systolic>=130 and/or diastolic>=85)	0.36141	-0.36553	0.55081	-0.103	0.9141	1.0978	-1.0418	-0.414	-0.6055	Employed	Yes	>=2000
30	university anf higher education	<1	active (moderate -high)	Single	22.83	24	96.2	No HTN (systolic<130 and diastolic <85)	-0.10345	-0.52292	0.41266	0.6304	0.1461	0.8987	-0.2661	-0.0439	-0.6594	Employed	No	>=2000
30	university anf higher education	<1	low activity(low)	Single	20.76	24.8	87.2	No HTN (systolic<130 and diastolic <85)	-0.5508	-0.47852	-0.12974	0.5128	-0.6601	0.9306	-0.7613	0.0724	-0.0842	Unemployed	No	1400<=energy<2000
40	secondary	<1	active (moderate -high)	Married	29.16	28	100.3	HTN (Systolic>=130 and/or diastolic>=85)	-0.07992	-0.00125	-0.69443	0.4156	0.2161	0.3333	0.9808	-0.2504	-0.2129	Employed	Yes	>=2000
30	technical	>=1	active (moderate -high)	Single	28.58	25.1	90.5	No HTN (systolic<130 and diastolic <85)	-0.08292	1.98382	2.39694	2.1456	2.3758	-0.5592	0.1739	-0.7562	-0.0719	Employed	No	>=2000
30	complimentary	<1	active (moderate -high)	Single	30.03	24.7	91.9	HTN (Systolic>=130 and/or diastolic>=85)	1.11967	1.42042	1.67738	0.1809	3.2563	-0.3935	0.3286	-0.9423	-0.1777	Owner of a business	No	>=2000
33	university anf higher education	>=1	low activity(low)	Married	30.79	27.7	108	HTN (Systolic>=130 and/or diastolic>=85)	0.51716	0.55029	-0.06275	0.3275	1.9264	0.3887	1.4342	-0.2922	-0.666	Owner of a business	No	>=2000
35	illeterate to primary	>=1	active (moderate -high)	Married	23.65	25.9	91.5	HTN (Systolic>=130 and/or diastolic>=85)	-0.1104	-1.00561	-0.99408	0.7172	-0.087	2.2241	-0.1662	-0.0392	-0.1128	Owner of a business	Yes	>=2000
32	complimentary	>=1	low activity(low)	Single	18.36	24	79	No HTN (systolic<130 and diastolic <85)	0.22437	-0.63492	-0.96601	-0.7949	-0.5316	0.342	-1.4394	0.0659	0.2213	Owner of a business	Yes	>=2000
30	secondary	>=1	active (moderate -high)	Married	20.99	24.4	81	No HTN (systolic<130 and diastolic <85)	1.66509	0.47333	-0.12874	-0.7178	2.892	-1.2425	-1.0528	-0.1566	0.2158	Employed	Yes	>=2000
20	technical	>=1	active (moderate -high)	Single	14.9	26.2	82.3	HTN (Systolic>=130 and/or diastolic>=85)	1.34554	1.04728	0.21051	-0.7944	1.9497	-2.153	-1.3841	0.8149	0.2698	Employed	No	>=2000
23	secondary	>=1	active (moderate -high)	Single	22	27.9	90	HTN (Systolic>=130 and/or diastolic>=85)	3.27698	-1.81882	2.26355	-0.3973	6.2174	3.5891	-0.1709	0.3426	0.2047	Owner of a business	Yes	>=2000
21	technical	<1	active (moderate -high)	Single	25.28	31.6	95	No HTN (systolic<130 and diastolic <85)	-0.37862	-0.84447	-0.43002	-0.3288	-1.221	0.8197	0.7843	0.4912	0.4962	Owner of a business	No	>=2000
26	technical	<1	active (moderate -high)	Single	6.41	18.8	68.5	HTN (Systolic>=130 and/or diastolic>=85)	0.86712	1.46377	-1.3771	-0.5039	2.299	-1.0966	-3.6337	0.6629	-0.1297	Employed	No	>=2000
42	complimentary	<1	low activity(low)	Married	23.85	22	76.5	No HTN (systolic<130 and diastolic <85)	0.20477	-1.11675	-0.94316	-1.0492	-0.6791	1.3212	-1.2418	-0.8887	0.1987	Owner of a business	Yes	>=2000
20	technical	<1		Single	23.7	34	100	HTN (Systolic>=130 and/or diastolic>=85)	0.30349	-0.53032	-0.96748	-0.7754	-0.0492	0.4234	1.1194	1.0808	0.511	Employed	Yes	>=2000
38	illeterate to primary	>=1	low activity(low)	Married	15.64	19.6		No HTN (systolic<130 and diastolic <85)	0.01597	-0.60834	-0.92994	-0.7281	-1.0618	0.4226	-0.13	-7.92	2.07	Employed	Yes	>=2000
20	university anf higher education	>=1	low activity(low)	Single	24.44	28.8	95.3	No HTN (systolic<130 and diastolic <85)	0.34517	-1.02117	0.37681	-0.6665	-0.7462	0.5051	0.3989	0.2864	0.0857	Unemployed	Yes	>=2000
26	university anf higher education	>=1	low activity(low)	Single	28.91	27.5	100	HTN (Systolic>=130 and/or diastolic>=85)	-0.48908	-0.07745	-0.37649	0.3683	-0.9054	0.2246	0.881	-0.2922	-0.2825	Employed	No	>=2000
20	university anf higher education	<1	low activity(low)	Single	15.23	19	75.5	No HTN (systolic<130 and diastolic <85)	-0.14237	2.25055	-0.04336	-0.7237	-0.7861	-4.8885	-2.4538	-0.2037	-0.3203	Unemployed	No	>=2000
20	university anf higher education	<1	low activity(low)	Single	23.87	22.5	90	No HTN (systolic<130 and diastolic <85)	1.05976	0.05556	-0.0531	0.0261	1.8002	0.1988	-0.6039	-0.4969	-0.4996	Unemployed	No	>=2000
21	university anf higher education	<1	active (moderate -high)	Single	26.96	26.2	105	HTN (Systolic>=130 and/or diastolic>=85)	0.55289	-0.00156	-0.04515	-0.1717	0.6309	-0.3533	0.7701	-0.0673	-0.7704	Unemployed	No	>=2000
31	university anf higher education	<1	active (moderate -high)	Single	25.87	24.2	96	HTN (Systolic>=130 and/or diastolic>=85)	-0.02482	0.60467	-0.54775	0.7771	0.6416	0.1038	0.0418	-0.396	-0.5662	Employed	No	>=2000
37	university anf higher education	<1	low activity(low)	Married	27.1	29.8	110	No HTN (systolic<130 and diastolic <85)	-0.64653	0.37441	0.59392	0.8222	-0.4353	-1.2617	1.398	0.44	-0.5689	Employed	No	>=2000
34	complimentary	<1	low activity(low)	Married	26.23	26.2	103	No HTN (systolic<130 and diastolic <85)	0.38372	0.15238	-0.5238	0.3728	0.6997	-0.0408	0.6137	-0.0276	-0.6706	Employed	No	>=2000
21	technical	<1	low activity(low)	Single	27.48	31.8	110	HTN (Systolic>=130 and/or diastolic>=85)	-0.90345	-0.36601	0.38441	-0.2602	-0.9167	-0.3825	1.6652	0.6246	-0.2828	Employed	No	>=2000
27	secondary	<1	low activity(low)	Single		30.6	101	No HTN (systolic<130 and diastolic <85)	-0.65158	-0.79413	0.75855	-0.7606	-1.6692	-0.5446	-0.79	-5.5	1.52	Owner of a business	Yes	>=2000
30	university anf higher education	<1	low activity(low)	Married	26.57	32.1	105	HTN (Systolic>=130 and/or diastolic>=85)	-0.2539	0.36014	-0.26256	0.6111	0.1169	-0.1188	1.3959	0.6426	0.0233	Employed	No	>=2000
32	university anf higher education	>=1	low activity(low)	Married	24.81	24.2	90	No HTN (systolic<130 and diastolic <85)	-0.11416	-0.31652	-0.65194	-0.8029	-0.6853	0.1017	-0.3128	-0.4127	-0.24	Employed	Yes	>=2000
35	secondary	<1	low activity(low)	Single	27.23	26.1	90.5	HTN (Systolic>=130 and/or diastolic>=85)	0.13636	0.36487	-0.90421	0.2563	0.2591	-0.0899	0.1575	-0.4775	0.0397	Owner of a business	No	>=2000
29	technical	<1	active (moderate -high)	Single	24.44	33.9	107	HTN (Systolic>=130 and/or diastolic>=85)	-0.1382	-0.54873	-0.413	0.0668	-0.2091	0.7884	1.4792	1.1546	0.1134	Owner of a business	No	>=2000
51	illeterate to primary	>=1	active (moderate -high)	Married	32.83	31.1	104.5	HTN (Systolic>=130 and/or diastolic>=85)	-0.23377	0.6914	-0.56138	1.0431	-0.0499	-0.954	1.8675	-0.2403	0.0402	Owner of a business	Yes	>=2000
32	secondary	>=1	low activity(low)	Single	28.67	29.3	90.5	HTN (Systolic>=130 and/or diastolic>=85)	0.29726	1.66916	0.08383	1.201	1.7274	-1.1615	0.6593	-0.2901	0.506	Employed	No	>=2000
23	secondary	>=1	low activity(low)	Single	13.49	21.1	71.6	No HTN (systolic<130 and diastolic <85)	2.15554	-0.43812	3.3349	-3.5171	2.3152	-0.9511	-2.5552	0.1427	0.1493	Owner of a business	Yes	>=2000
50	technical	<1	active (moderate -high)	Single	31.05	25.4	92.4	HTN (Systolic>=130 and/or diastolic>=85)	-0.89409	-0.03789	-0.17775	0.3619	-1.7738	0.0152	0.5301	-0.9719	-0.0876	Owner of a business	No	>=2000
38	technical	<1	low activity(low)	Married	27.73	27.5	96.6	No HTN (systolic<130 and diastolic <85)	0.10501	-1.18218	0.3893	-0.8273	-0.7762	0.6805	0.6277	-0.2262	-0.104	Owner of a business	Yes	>=2000
48	complimentary	>=1	low activity(low)	Married	32.75	30.7	100	HTN (Systolic>=130 and/or diastolic>=85)	0.23013	-0.61577	0.20929	0.1449	-0.0771	0.3928	1.6231	-0.3869	0.2416	Owner of a business	No	>=2000
54	secondary	>=1	active (moderate -high)	Single	30.33	25.9	89	HTN (Systolic>=130 and/or diastolic>=85)	-0.5724	-0.9513	-0.18086	-0.2227	-1.4894	0.776	0.3653	-0.9192	0.1525	Unemployed	No	1400<=energy<2000
44	complimentary	>=1	low activity(low)	Married	26.5	25.9	87	HTN (Systolic>=130 and/or diastolic>=85)	0.37851	-1.43528	0.19796	-0.4719	-0.1458	1.2532	-0.0841	-0.4977	0.1988	Employed	No	>=2000
45	university anf higher education	>=1	low activity(low)	Married	30.79	28	95.5	No HTN (systolic<130 and diastolic <85)	-0.0691	0.49331	-0.03619	0.0559	-0.2075	-1.0772	0.9255	-0.576	0.0783	Employed	No	>=2000
21	complimentary	>=1	low activity(low)	Single	23.7	21.6	73	No HTN (systolic<130 and diastolic <85)	0.08698	-1.21379	-0.02454	0.2335	-0.204	1.4805	-1.4472	-0.9983	0.3456	Employed	Yes	>=2000
22	university anf higher education	>=1	low activity(low)	Single	20.79	26.7	84.5	No HTN (systolic<130 and diastolic <85)	1.04196	0.17421	0.62386	-1.1815	0.806	-1.8126	-0.6574	0.2172	0.3315	Unemployed	No	>=2000
25	complimentary	>=1	low activity(low)	Single	27.22	25.8	83.5	No HTN (systolic<130 and diastolic <85)	2.44426	-2.70146	1.66034	-1.9712	2.0519	1.5396	-0.1787	-0.6864	0.395	Owner of a business	Yes	>=2000
41	complimentary	>=1	low activity(low)	Married	32.83	27.5	100.6	No HTN (systolic<130 and diastolic <85)	-0.51112	-0.66743	-0.58735	-0.076	-1.1856	0.8221	1.2947	-0.7419	-0.2225	Owner of a business	Yes	>=2000
35	secondary	>=1	active (moderate -high)	Married	23.91	26.7	89	No HTN (systolic<130 and diastolic <85)	-0.30583	0.05907	-0.66215	-0.236	-0.6288	-0.2767	-0.1638	-0.0488	0.1365	Owner of a business	No	>=2000
25	technical	<1	active (moderate -high)	Single	18.87	24	86.5	No HTN (systolic<130 and diastolic <85)	1.26205	1.31734	-1.21838	-1.9816	1.3372	-1.9376	-1.0646	0.1933	-0.1913	Unemployed	No	>=2000
33	university anf higher education	>=1	active (moderate -high)	Married	27.03	26	93	No HTN (systolic<130 and diastolic <85)	0.00468	-0.68264	-0.97678	-0.6464	-0.9932	0.8389	0.2368	-0.401	-0.1175	Employed	No	>=2000
28	secondary	<1	low activity(low)	Married	26.01	30.5	111.5	HTN (Systolic>=130 and/or diastolic>=85)	0.28874	-1.47742	-0.15621	-1.2155	-0.7097	1.0392	1.446	0.6987	-0.5681	Owner of a business	No	>=2000
32	complimentary	>=1		Married	24.16	24.1	85.5	No HTN (systolic<130 and diastolic <85)	-0.49209	0.08608	-0.30855	0.1701	-1.0415	1.0797	-0.5858	-0.4628	-0.0174	Owner of a business	Yes	>=2000
53	complimentary	>=1	low activity(low)	Married	34.53	28.8	97.5	HTN (Systolic>=130 and/or diastolic>=85)	-0.17221	0.4081	-1.2334	-1.1196	-0.2633	0.5008	1.4735	-0.8798	0.1597	Owner of a business	Yes	>=2000
52	complimentary	>=1	active (moderate -high)	Married	25.56	25.5	89.1	HTN (Systolic>=130 and/or diastolic>=85)	-0.1765	0.67623	-1.15245	1.2944	0.2954	0.128	-0.1342	-0.3789	0.007	Owner of a business	Yes	>=2000
40	university anf higher education	>=1	active (moderate -high)	Single	29.76	23.6	76.5	HTN (Systolic>=130 and/or diastolic>=85)	-0.86568	-0.53907	0.33848	0.4839	-1.53	0.6443	-0.4838	-1.4174	0.5415	Owner of a business	No	1400<=energy<2000
33	secondary	<1	low activity(low)	Married	29.95	27.8	96	No HTN (systolic<130 and diastolic <85)	0.20948	-0.46549	0.43107	0.181	0.3822	0.473	0.8474	-0.4792	0.0114	Owner of a business	Yes	>=2000
21	university anf higher education	>=1	active (moderate -high)	Single	14.22	18.4	65	No HTN (systolic<130 and diastolic <85)	-0.23543	0.04194	0.14733	-0.2559	-1.4459	-0.7935	-3.0782	-0.4187	0.1649	Employed	No	>=2000
32	university anf higher education	<1	low activity(low)	Married	29.06	29.3	94.9	HTN (Systolic>=130 and/or diastolic>=85)	-0.94317	-0.31937	-0.0382	0.2229	-1.9081	-0.0739	0.8822	-0.2307	0.2595	Owner of a business	No	1400<=energy<2000
20	university anf higher education	>=1	active (moderate -high)	Single	28.09	26.3	86	No HTN (systolic<130 and diastolic <85)	-2.71181	1.64991	4.09572	1.0294	-4.3842	-3.5188	0.0651	-0.6778	0.3331	Unemployed	No	>=2000
32	secondary	<1	low activity(low)	Married	29.11	27.9	86.5	No HTN (systolic<130 and diastolic <85)	-0.54915	0.30231	0.60187	-0.4775	-1.0893	-0.9218	0.3713	-0.6023	0.55	Owner of a business	Yes	>=2000
20	university anf higher education	>=1	active (moderate -high)	Single	23.53	20.4	74	HTN (Systolic>=130 and/or diastolic>=85)	-0.05521	-1.1407	0.29176	-0.7846	-1.0009	1.229	-1.5625	-1.0945	0.1141	Unemployed	No	>=2000
39	illeterate to primary	>=1	low activity(low)	Single	24.25	23.9	84	HTN (Systolic>=130 and/or diastolic>=85)	-0.54799	-0.74843	-0.21533	0.1994	-1.2249	0.7723	-0.6678	-0.5361	0.0384	Employed	Yes	>=2000
41	university anf higher education	<1	active (moderate -high)	Single	32.18	32.9	105.3	No HTN (systolic<130 and diastolic <85)	-0.7269	-0.49881	1.45171	2.3924	0.8912	0.2217	2.0357	0.0552	0.2247	Owner of a business	No	>=2000
27	secondary	>=1	active (moderate -high)	Single	16.17	20.2	76	No HTN (systolic<130 and diastolic <85)	1.02964	1.5191	0.04711	-1.1248	1.233	-2.804	-2.2101	-0.1736	-0.1713	Employed	No	>=2000
36	university anf higher education	<1	low activity(low)	Married	29.74	29.5	105.5	HTN (Systolic>=130 and/or diastolic>=85)	0.43533	0.2443	0.60476	1.1703	1.569	-0.4715	1.4335	-0.0197	-0.2933	Employed	No	>=2000
25	complimentary	>=1	low activity(low)	Single	25.21	26.7	99.5	HTN (Systolic>=130 and/or diastolic>=85)	0.76196	-0.05029	-0.80924	-1.516	-0.0955	-1.3409	0.4125	0.0559	-0.4345	Owner of a business	No	>=2000
23	university anf higher education	<1	low activity(low)	Single	28.91	25.6	90	HTN (Systolic>=130 and/or diastolic>=85)	0.39368	-1.08469	0.38318	-1.0743	0.5139	1.367	0.2369	-0.7563	0.0264	Employed	No	>=2000
44	complimentary	<1	low activity(low)	Married	37.4	27.4	99.4	HTN (Systolic>=130 and/or diastolic>=85)	-2.08306	0.78861	1.55685	1.6685	-2.5063	-1.5624	1.665	-1.3466	-0.0884	Owner of a business	No	>=2000
36	secondary	>=1	active (moderate -high)	Married	29.16	31.2	99	HTN (Systolic>=130 and/or diastolic>=85)	-0.14809	-0.5014	0.99563	0.0241	-0.6141	0.2834	1.2875	0.0769	0.2928	Employed	Yes	>=2000
35	illeterate to primary	<1	low activity(low)	Married	27.54	30.3	104.5	No HTN (systolic<130 and diastolic <85)	-0.89593	0.66534	0.21475	0.499	-1.4841	-1.0523	1.2633	0.3072	-0.177	Owner of a business	No	>=2000
43	secondary	>=1	low activity(low)	Married	30.88	27.8	98	HTN (Systolic>=130 and/or diastolic>=85)	-0.31236	0.08897	-0.40278	0.2812	-0.7171	0.0952	1.0304	-0.5358	-0.0756	Owner of a business	Yes	>=2000
26	secondary	>=1	active (moderate -high)	Single	27.09	31.5	97	HTN (Systolic>=130 and/or diastolic>=85)	0.07271	0.91578	0.41615	-0.4474	-0.1242	-1.8799	1.0385	0.3153	0.4104	Employed	Yes	>=2000
23	university anf higher education	>=1	low activity(low)	Single	12.12	21.2	70.5	No HTN (systolic<130 and diastolic <85)	-0.20513	-0.4576	0.35569	-1.0089	-0.8209	0.364	-2.7288	0.2886	0.1926	Unemployed	No	>=2000
41	complimentary	>=1	low activity(low)	Married	34.13	27	92.5	HTN (Systolic>=130 and/or diastolic>=85)	0.12916	-0.65059	-0.30761	-0.2964	-0.3775	0.6101	1.0148	-1.1594	0.1887	Owner of a business	No	>=2000
47	secondary	>=1	active (moderate -high)	Married	26.01	28.4	92.5	No HTN (systolic<130 and diastolic <85)	-0.63623	-0.3947	-0.33397	-0.8006	-2.0747	-0.3455	0.3879	-0.0175	0.2189	Owner of a business	No	1400<=energy<2000
43	university anf higher education	>=1	low activity(low)	Married	42.02	43.5	127.5	HTN (Systolic>=130 and/or diastolic>=85)	10.0604	1.66285	3.2434	2.8392	18.5335	1.467	5.1488	0.6218	0.6117	Owner of a business	No	>=2000
34	university anf higher education	<1	low activity(low)	Married	29.74	32	104.5	No HTN (systolic<130 and diastolic <85)	-0.47144	-0.83501	0.03771	0.1481	-0.3873	1.0169	1.6647	0.229	0.0945	Owner of a business	No	>=2000
40	university anf higher education	<1	low activity(low)	Married	29.56	28.2	96	No HTN (systolic<130 and diastolic <85)	0.14059	-0.18574	0.60578	-0.3613	0.0565	-0.4854	0.8611	-0.381	0.0656	Employed	No	>=2000
20	complimentary	>=1	low activity(low)	Single	26.7	28.8	92.3	HTN (Systolic>=130 and/or diastolic>=85)	1.08672	0.15795	1.2144	-0.5252	1.8217	-0.4824	0.4806	-0.0704	0.2913	Employed	Yes	>=2000
27	university anf higher education	>=1	active (moderate -high)	Single	23.45	28.4	86	No HTN (systolic<130 and diastolic <85)	-0.23038	-0.90858	0.46217	-0.0019	-0.6414	0.7458	-0.1429	0.1266	0.5327	Unemployed	No	>=2000
38	complimentary	>=1	low activity(low)	Married	24.81	23	87.5	No HTN (systolic<130 and diastolic <85)	-0.47254	-0.48132	-0.2845	0.1492	-1.0136	0.9058	-0.5635	-0.6182	-0.2711	Owner of a business	Yes	>=2000
43	complimentary	>=1	low activity(low)	Married	31.15	29.6	100	No HTN (systolic<130 and diastolic <85)	-0.54295	-0.02297	-0.11862	0.8076	-0.6113	0.5361	1.3445	-0.3165	0.0604	Unemployed	Yes	>=2000
23	complimentary	>=1	low activity(low)	Single	17.32	26.2	80.5	No HTN (systolic<130 and diastolic <85)	-0.78015	-1.20908	-0.59414	-0.0647	-1.8235	1.4998	-1.2229	0.4807	0.4202	Owner of a business	Yes	<1400
29	illeterate to primary	>=1	active (moderate -high)	Single	12.32	20.6	66.4	No HTN (systolic<130 and diastolic <85)	0.36263	-1.18773	-0.07792	-0.623	-0.0052	1.3761	-2.9537	0.0935	0.352	Employed	Yes	>=2000
22	university anf higher education	>=1	active (moderate -high)	Single	23.78	32.3	103	HTN (Systolic>=130 and/or diastolic>=85)	-0.39701	1.92244	0.40007	1.608	1.7696	-0.7093	1.0592	0.9488	0.1041	Employed	No	>=2000
20	technical	>=1	low activity(low)	Single	14.9	22.6	94	HTN (Systolic>=130 and/or diastolic>=85)	-0.08317	0.17672	0.04477	-0.5267	0.4892	0.0267	-1.2799	0.7087	-0.8812	Unemployed	No	>=2000
22	university anf higher education	>=1	active (moderate -high)	Single	19.23	23	80.5	HTN (Systolic>=130 and/or diastolic>=85)	0.22545	-0.05685	-0.45682	-0.5093	0.2366	0.3313	-1.4051	-0.1178	0.0146	Unemployed	No	>=2000
22	university anf higher education	>=1	low activity(low)	Single	17.46	22.6	84.5	HTN (Systolic>=130 and/or diastolic>=85)	0.24002	-0.62751	-0.05385	-0.2794	-0.0622	0.8285	-1.4434	0.1593	-0.294	Unemployed	No	>=2000
26	complimentary		active (moderate -high)	Single	20.69	22.4	84.5	HTN (Systolic>=130 and/or diastolic>=85)	0.53862	-0.83017	-0.84174	-0.1798	0.4184	1.4295	-1.1515	-0.2531	-0.2549	Employed	Yes	>=2000
28	university anf higher education	>=1	active (moderate -high)	Single	27.03	36.7	105	HTN (Systolic>=130 and/or diastolic>=85)	-0.08199	0.27411	-0.49014	-0.4592	0.031	-0.2961	1.9562	1.1025	0.6556	Employed	No	>=2000
53	technical	<1		Single	35.1	26.3	84	No HTN (systolic<130 and diastolic <85)	-0.17089	0.24855	-0.42597	0.2803	-0.0298	0.047	0.6622	-1.5709	0.5923	Unemployed	Yes	>=2000
21	university anf higher education	>=1	active (moderate -high)	Single	18.12	21.1	81	No HTN (systolic<130 and diastolic <85)	-0.01598	-0.59701	-0.67687	-0.188	-0.1976	0.8345	-1.6983	-0.177	-0.2859	Unemployed	No	>=2000
44	complimentary	<1	active (moderate -high)	Married	33.45	28.6	96.5		-0.56526	-0.17175	-0.3197	0.5943	-0.8731	0.605	1.2962	-0.8037	0.159	Owner of a business	No	>=2000
21	complimentary	>=1		Single	23.78	30.2	92.4	No HTN (systolic<130 and diastolic <85)	0.36161	-0.55069	-0.46004	-0.3907	0.2114	0.5763	0.3658	0.4471	0.4241	Owner of a business	No	>=2000
42	secondary	>=1		Married	28.64	27.9	91.3	HTN (Systolic>=130 and/or diastolic>=85)	-0.37337	-0.58675	-0.90505	-0.348	-1.1336	0.362	0.5299	-0.4271	0.2708	Owner of a business	No	>=2000
38	complimentary	<1	active (moderate -high)	Married	26.97	27.3	88.5	No HTN (systolic<130 and diastolic <85)	0.37406	-0.53327	-0.37018	-1.3565	-0.2403	-0.3384	0.1748	-0.3681	0.303	Owner of a business	No	>=2000
20	university anf higher education	<1	active (moderate -high)	Single	18.63	22.7	72	HTN (Systolic>=130 and/or diastolic>=85)	1.1419	-1.318	0.85168	-0.231	1.5637	1.9959	-1.8602	-0.2879	0.4476	Unemployed	No	>=2000
21	university anf higher education	<1	low activity(low)	Single	28.91		95.5	No HTN (systolic<130 and diastolic <85)	0.83576	-1.00231	0.33055	-0.6408	0.4099	0.1696	-1.15	-4.18	1.22	Owner of a business	No	>=2000
29	complimentary	>=1	active (moderate -high)	Single	27.09	27.9	101	HTN (Systolic>=130 and/or diastolic>=85)	-0.58686	-1.02472	0.12415	0.1222	-0.9976	1.4826	0.7992	0.0049	-0.3133	Owner of a business	Yes	1400<=energy<2000
21	complimentary	>=1	active (moderate -high)	Single	21.61	25.7	83	HTN (Systolic>=130 and/or diastolic>=85)	1.09429	-0.68602	-0.01593	-0.4902	1.5025	0.8472	-0.759	-0.0346	0.2929	Employed	Yes	>=2000
38	university anf higher education	<1	low activity(low)	Married	32.27	36	110	No HTN (systolic<130 and diastolic <85)	-0.26641	-0.33933	1.62671	1.5051	0.8929	-0.1929	2.6047	0.519	0.387	Owner of a business	Yes	>=2000
28	secondary	>=1	low activity(low)	Married	28.91	30.1	93.3	HTN (Systolic>=130 and/or diastolic>=85)	-1.761	0.24785	1.20483	1.8638	-2.0425	-1.2432	0.8927	-0.1597	0.4653	Employed	Yes	>=2000
20	secondary	>=1	low activity(low)	Single	22	26.5	86	HTN (Systolic>=130 and/or diastolic>=85)	0.29171	-1.03093	-0.11265	-1.1599	-0.1488	0.8142	-0.4965	0.0891	0.2461	Unemployed	No	>=2000
27	university anf higher education	>=1	low activity(low)	Single	22	23.9	83.5	No HTN (systolic<130 and diastolic <85)	0.30534	-0.43718	1.18572	-0.2118	0.0644	-0.0064	-0.9038	-0.2728	0.026	Employed	Yes	>=2000
32	university anf higher education	<1	low activity(low)	Single	19.93	23.5	78	No HTN (systolic<130 and diastolic <85)	-0.2231	-0.26729	0.29785	-1.0263	-0.9058	-0.2084	-1.3895	-0.2101	0.2372	Employed	No	>=2000
26	technical	>=1	active (moderate -high)	Married	23.87	25.5	85	HTN (Systolic>=130 and/or diastolic>=85)	0.00594	-0.25491	-0.20197	-0.2118	0.0082	0.6181	-0.4801	-0.2839	0.1933	Employed	Yes	>=2000
30	technical	<1	active (moderate -high)	Married	27.73	28.1	99.2	No HTN (systolic<130 and diastolic <85)	0.71749	-0.5746	-0.08418	0.107	1.0648	0.619	0.8086	-0.0913	-0.1626	Employed	Yes	>=2000
45	secondary	<1	low activity(low)	Single	32.75	24.6	102	HTN (Systolic>=130 and/or diastolic>=85)	-0.31053	-0.57672	0.77835	-0.0184	-0.855	0.3022	1.0216	-1.0231	-0.7021	Owner of a business	Yes	>=2000
24	technical	>=1	active (moderate -high)	Single	18.12	23.7	78	HTN (Systolic>=130 and/or diastolic>=85)	0.12283	-1.16857	0.08805	-0.6813	-0.9964	0.3674	-1.5352	0.0395	0.2371	Employed	No	>=2000
47	complimentary	<1	active (moderate -high)	Married	29.36	26.6	93	HTN (Systolic>=130 and/or diastolic>=85)	-0.97911	-0.33515	-0.05472	1.0212	-1.4433	0.7144	0.526	-0.6186	0.0062	Owner of a business	No	1400<=energy<2000
22	university anf higher education	<1	active (moderate -high)	Single	20.9	27.1	88	No HTN (systolic<130 and diastolic <85)	-0.14604	-0.92349	0.58153	-0.0312	0.321	1.4801	-0.4565	0.3323	0.1836	Unemployed	No	>=2000
30	technical	>=1	low activity(low)	Single	23.65	22.5	86.5	No HTN (systolic<130 and diastolic <85)	-0.30741	-0.661	-0.12247	-0.4957	-1.2078	0.7751	-0.7681	-0.5507	-0.2963	Employed	No	>=2000
23	university anf higher education	>=1	low activity(low)	Single	18.63	21.7	81	HTN (Systolic>=130 and/or diastolic>=85)	1.34662	-1.65497	0.96482	-1.4629	0.7343	1.0074	-1.5851	-0.1743	-0.1982	Employed	Yes	>=2000
30	university anf higher education	<1	low activity(low)	Single	26.9	27.9	95	No HTN (systolic<130 and diastolic <85)	0.01026	-1.04529	-0.37087	-0.1238	-0.1218	1.6396	0.517	-0.1286	0.0162	Employed	Yes	>=2000
32	university anf higher education	<1	low activity(low)	Single	25.2	27.3	100.6	HTN (Systolic>=130 and/or diastolic>=85)	-1.41613	-0.00213	1.48022	0.5589	-1.8284	-0.7	0.5254	0.1498	-0.4174	Employed	Yes	>=2000
36	university anf higher education	<1	low activity(low)	Single	22.45	25.8	92	HTN (Systolic>=130 and/or diastolic>=85)	-0.67953	-0.42769	0.28634	0.473	-0.6268	0.69	-0.2773	0.1029	-0.1846	Owner of a business	Yes	1400<=energy<2000
36	complimentary	>=1	active (moderate -high)	Single	20.3	23.2	89	No HTN (systolic<130 and diastolic <85)	-0.22413	-0.68205	0.02145	0.3238	-0.1645	0.8833	-0.9061	-0.0032	-0.4096	Employed	No	>=2000
46	university anf higher education	<1	active (moderate -high)	Single	35.98	29.6	108	HTN (Systolic>=130 and/or diastolic>=85)	-0.81199	0.29822	0.65878	1.603	-0.4051	-0.5431	2.1494	-0.7081	-0.3055	Owner of a business	No	>=2000
34	university anf higher education	<1	low activity(low)	Single	24.74	29.4	94	HTN (Systolic>=130 and/or diastolic>=85)	-1.37723	-0.05152	1.24129	1.0869	-2.1508	-0.2399	0.4368	0.2814	0.2383	Employed	No	1400<=energy<2000
37	complimentary	<1	low activity(low)	Single	29.22	25.9	101	No HTN (systolic<130 and diastolic <85)	-0.41524	0.48905	-0.38916	0.543	-0.3448	-0.2435	0.7759	-0.4813	-0.5475	Owner of a business	No	>=2000
34	university anf higher education	<1	low activity(low)	Married	29.33	28.4	112	No HTN (systolic<130 and diastolic <85)	-0.74404	1.06684	-0.51992	0.4033	-1.2329	-1.5953	1.5424	0.0638	-0.8276	Owner of a business	No	>=2000
32	secondary	<1	low activity(low)	Married	29.11	25.4	101	No HTN (systolic<130 and diastolic <85)	-0.68755	0.74633	-0.51227	0.4991	-0.8192	-0.6454	0.7056	-0.528	-0.622	Employed	No	>=2000
26	university anf higher education	>=1	low activity(low)	Single	27.22	26.8	101	HTN (Systolic>=130 and/or diastolic>=85)	-0.92424	-0.06456	-0.31038	0.4589	-1.5933	-0.0764	0.6898	-0.1325	-0.4579	Employed	No	1400<=energy<2000
32	university anf higher education	<1	active (moderate -high)	Single	28.89	25.2	101	No HTN (systolic<130 and diastolic <85)	-0.12487	0.08994	-0.66304	0.8602	0.135	0.6151	0.6667	-0.5191	-0.6477	Employed	No	>=2000
20	university anf higher education	<1	active (moderate -high)	Single	27.22	27.1	110	No HTN (systolic<130 and diastolic <85)	-0.93621	-0.3971	0.6808	0.861	-1.1437	-0.0423	1.1126	0.1285	-0.9254	Unemployed	No	>=2000
26	university anf higher education	<1	low activity(low)	Single	27.97	27.4	98	No HTN (systolic<130 and diastolic <85)	0.09971	0.02683	-0.52719	0.2189	-0.0558	0.1576	0.6956	-0.2367	-0.1978	Employed	Yes	>=2000
32	secondary	<1	low activity(low)	Single	27.1	26.1	98	HTN (Systolic>=130 and/or diastolic>=85)	-0.08566	0.54962	-0.46088	0.8037	0.0772	-0.3215	0.4687	-0.273	-0.387	Owner of a business	Yes	>=2000
36	secondary	<1	low activity(low)	Married	28.21	23	98.5	HTN (Systolic>=130 and/or diastolic>=85)	-1.38058	3.0943	-0.37659	2.4418	-3.8701	-6.6697	0.2465	-0.7451	-0.8172	Owner of a business	No	>=2000
30	university anf higher education	>=1	low activity(low)	Single	24.66	24.4	97	No HTN (systolic<130 and diastolic <85)	-0.40483	0.68135	-0.77692	1.3687	-0.0037	0.0382	-0.011	-0.2019	-0.6207	Employed	No	>=2000
39	university anf higher education	>=1	low activity(low)	Married	29.54	25	104	No HTN (systolic<130 and diastolic <85)	0.7166	0.36324	-1.11658	0.0864	1.2472	0.2302	0.8399	-0.5404	-0.8272	Owner of a business	No	>=2000
20	technical	>=1	active (moderate -high)	Single	26.01	22.4	84	HTN (Systolic>=130 and/or diastolic>=85)	-0.17684	0.35911	-1.28732	0.2851	-0.0597	0.0281	-0.6639	-0.9156	-0.1276	Employed	No	>=2000
26	university anf higher education	>=1	active (moderate -high)	Single	15.23	19	77	HTN (Systolic>=130 and/or diastolic>=85)	0.54595	-0.3448	-0.11443	-0.7556	0.3928	-0.5514	-2.3884	-0.1654	-0.4044	Owner of a business	Yes	>=2000
30	complimentary	<1	low activity(low)	Single	14.08	18.7	65.5	No HTN (systolic<130 and diastolic <85)	0.97841	-0.58188	-0.90256	-1.2079	0.7865	0.1745	-3.0312	-0.3506	0.1807	Owner of a business	Yes	>=2000
26	university anf higher education	>=1	active (moderate -high)	Single	33.57	45.4	117.5	HTN (Systolic>=130 and/or diastolic>=85)	-1.1479	-0.21684	0.43257	1.3458	-1.0722	0.4961	4.1228	1.6163	1.2789	Employed	Yes	1400<=energy<2000
22	university anf higher education	<1	low activity(low)	Single	29.19	29.4	99.4	No HTN (systolic<130 and diastolic <85)	0.51944	-1.19559	-0.39035	-0.107	0.2403	1.9609	1.0981	-0.125	0.0231	Unemployed	No	>=2000
22	university anf higher education	>=1	low activity(low)	Single	19.92	20.4	79.3	HTN (Systolic>=130 and/or diastolic>=85)	-0.09506	-0.84719	-0.62108	-0.5792	-0.956	0.6897	-1.6812	-0.5217	-0.2501	Unemployed	No	>=2000
28	university anf higher education	<1	active (moderate -high)	Single	22.28	35.6	103.5	No HTN (systolic<130 and diastolic <85)	-1.03354	-0.39132	2.76103	4.4423	1.3009	1.6257	1.3128	1.5202	0.5018	Employed	Yes	1400<=energy<2000
49	technical	<1	low activity(low)	Married	33.76	31.6	105.5	No HTN (systolic<130 and diastolic <85)	-0.32291	-0.00795	-0.4858	1.1374	-0.0423	0.4947	2.0536	-0.2746	0.0662	Employed	No	>=2000
35	complimentary	<1		Married	25.13	29.4	98.1	HTN (Systolic>=130 and/or diastolic>=85)	0.97968	1.00076	-0.72522	0.6204	1.3535	-0.8049	0.6524	0.338	0.0152	Employed	Yes	>=2000
43	complimentary	<1	active (moderate -high)	Married	27.67	19.4	86.1	HTN (Systolic>=130 and/or diastolic>=85)	2.35717	1.65882	-0.747	-0.1909	3.217	-0.6538	-0.7513	-1.4014	-0.6221	Employed	Yes	>=2000
42	university anf higher education	<1	low activity(low)	Married	32.83	32.4	99	HTN (Systolic>=130 and/or diastolic>=85)	-0.37531	0.093	0.13633	0.4279	-0.5742	-0.1955	1.7766	-0.2331	0.528	Employed	Yes	>=2000
46	complimentary	>=1	active (moderate -high)	Married	27.78	28.5	93.5	No HTN (systolic<130 and diastolic <85)	-1.74807	0.92208	0.87148	1.5367	-2.2642	-1.5082	0.6056	-0.2036	0.2015	Employed	No	1400<=energy<2000
38	complimentary	>=1	active (moderate -high)	Single		36.9	118	HTN (Systolic>=130 and/or diastolic>=85)	0.1037	1.49786	-0.11734	-0.3945	0.0517	-2.9864				Unemployed	No	>=2000
43	technical	<1	low activity(low)	Single	30.04	27.7	96.8	HTN (Systolic>=130 and/or diastolic>=85)	0.20245	-0.47282	-0.39318	0.069	0.2971	0.9726	0.8733	-0.488	-0.0482	Owner of a business	Yes	>=2000
38	secondary	<1	low activity(low)	Married	27.61	30.1	99	HTN (Systolic>=130 and/or diastolic>=85)	0.45859	0.37661	-0.51795	-0.2161	0.7971	0.0769	1.007	0.1362	0.1052	Employed	No	>=2000
45	complimentary	>=1		Married	24.28	25.9	93.3	HTN (Systolic>=130 and/or diastolic>=85)	-0.37457	-0.8782	6.06789	-0.3894	-0.0327	0.4812	-0.0383	-0.0804	-0.2098	Employed	Yes	>=2000
50	complimentary	>=1		Married	29.84	30.6	104.3		-0.5926	0.57572	-0.2239	0.0027	-0.2354	-1.136	1.5064	0.0551	-0.0786	Employed	No	>=2000
38	illeterate to primary	<1	low activity(low)	Single	19.3	23.4	87.5	No HTN (systolic<130 and diastolic <85)	-0.30524	-0.88461	-0.1387	-0.644	-1.3647	0.6103	-1.0462	0.0998	-0.3196	Owner of a business	No	>=2000
40	university anf higher education	>=1	active (moderate -high)	Married	24.83	22.3	64.5	No HTN (systolic<130 and diastolic <85)	-0.40662	-0.3696	-0.62216	-0.0603	-0.8437	0.2376	-1.6304	-1.2759	0.9381	Owner of a business	Yes	>=2000
47	illeterate to primary	>=1	active (moderate -high)	Married	16.43	22.6	79	No HTN (systolic<130 and diastolic <85)	0.20824	0.41393	-1.07325	0.2838	0.7609	1.2561	-1.7794	0.1451	-0.0029	Unemployed	Yes	>=2000
48	illeterate to primary	>=1	low activity(low)	Married	36.05	34.2	114.3	HTN (Systolic>=130 and/or diastolic>=85)	-0.03014	2.1346	-1.17943	0.1392	0.3286	-1.0477	2.9545	-0.0304	-0.0188	Owner of a business	No	>=2000
25	complimentary	<1	active (moderate -high)	Married	15.39	20	73	No HTN (systolic<130 and diastolic <85)	0.73324	-0.84877	-0.33096	-1.7811	-0.6285	-0.7425	-2.4364	-0.1768	-0.0433	Owner of a business	Yes	>=2000
30	university anf higher education	<1	low activity(low)	Single	25.51	25.7	85	No HTN (systolic<130 and diastolic <85)	-0.27593	0.50711	-0.53319	-0.1619	-0.8361	-0.7829	-0.2966	-0.4574	0.256	Employed	No	>=2000
31	university anf higher education	>=1	low activity(low)	Single	25.58	24.7	85	No HTN (systolic<130 and diastolic <85)	-0.01225	0.81276	-0.48722	1.0582	0.5536	-0.2322	-0.4014	-0.5781	0.1223	Employed	No	>=2000
24	university anf higher education	<1	low activity(low)	Single	16.17	19.6	75	No HTN (systolic<130 and diastolic <85)	-0.80753	0.02466	-0.33892	0.2549	-1.4346	0.3785	-2.3211	-0.2665	-0.1967	Owner of a business	No	>=2000
35	secondary	>=1	low activity(low)	Married					0.26501	1.42068	-0.578	1.3586	1.2902	-0.1749				Employed	Yes	>=2000
26	university anf higher education	<1	low activity(low)	Single	23.01	20.2	90	No HTN (systolic<130 and diastolic <85)	-0.34326	0.97867	-0.31791	0.119	-0.536	-0.9278	-0.9389	-0.6446	-0.821	Employed	No	>=2000
34	university anf higher education	>=1	low activity(low)	Married	28.44	22.9	100	HTN (Systolic>=130 and/or diastolic>=85)	-0.17602	0.1816	-0.4611	0.5728	-0.1571	-0.0085	0.3153	-0.7539	-0.9197	Employed	No	>=2000
25	university anf higher education	<1	low activity(low)	Single	24.44	23.1	95	No HTN (systolic<130 and diastolic <85)	0.51067	-0.16567	0.29324	0.1725	0.7596	0.5212	-0.2658	-0.3727	-0.6898	Employed	No	>=2000
29	technical	>=1	active (moderate -high)	Single	18.63	21.7	84	No HTN (systolic<130 and diastolic <85)	-0.08367	0.72034	-0.14765	0.888	0.6832	-0.3221	-1.4541	-0.0972	-0.3661	Owner of a business	No	>=2000
39	university anf higher education	<1		Single	21.31	22.5	84.5	HTN (Systolic>=130 and/or diastolic>=85)	-1.96266	1.32827	1.83718	0.6066	-3.5201	-2.1223	-1.0848	-0.3229	-0.2351	Unemployed	No	1400<=energy<2000
30	university anf higher education	>=1	low activity(low)	Single	26.01	21.2	78	HTN (Systolic>=130 and/or diastolic>=85)	-0.02579	0.77478	0.00508	-0.306	0.2386	-0.754	-1.0539	-1.199	0.0528	Employed	No	>=2000
32	university anf higher education	<1	low activity(low)	Single	23.11	21.6	82	No HTN (systolic<130 and diastolic <85)	-0.09373	0.22464	-0.6584	-0.4453	-0.3179	-0.5138	-1.1192	-0.7033	-0.1791	Owner of a business	No	>=2000
31	technical	>=1	low activity(low)	Single	26.43	26.4	100	No HTN (systolic<130 and diastolic <85)	0.21605	0.09836	-0.5592	-0.3894	0.2061	-0.4851	0.5247	-0.108	-0.4723	Employed	No	>=2000
22	university anf higher education	>=1	low activity(low)	Single	24.2	34.6	111	No HTN (systolic<130 and diastolic <85)	-1.26412	-0.15148	0.60939	0.405	-1.914	0.1516	1.7083	1.3641	-0.0212	Employed	No	1400<=energy<2000
28	complimentary	<1	low activity(low)	Single	25.58	31.6	120	HTN (Systolic>=130 and/or diastolic>=85)	0.30923	0.18249	1.64742	0.2274	0.3989	-0.8228	1.8907	1.0843	-0.913	Owner of a business	No	>=2000
32	university anf higher education	<1	active (moderate -high)	Single	24.33	23.8	87.5	HTN (Systolic>=130 and/or diastolic>=85)	-0.34671	0.86553	0.64686	-0.1385	-0.8195	-1.6903	-0.5108	-0.46	-0.1604	Owner of a business	Yes	>=2000
27	university anf higher education	<1	active (moderate -high)	Single	22.09	30.9	102	No HTN (systolic<130 and diastolic <85)	0.85836	-1.53135	2.37443	0.3584	1.2965	-0.2703	0.6971	0.9736	-0.0604	Owner of a business	Yes	>=2000
46	illeterate to primary	>=1	active (moderate -high)	Married	27.09	29	90.5	No HTN (systolic<130 and diastolic <85)	-0.73732	-0.44995	-0.52696	0.4593	-1.463	0.5022	0.4711	-0.1355	0.4312	Employed	Yes	>=2000
53	technical	<1	active (moderate -high)	Married	32.29	30.2	107.1	HTN (Systolic>=130 and/or diastolic>=85)	-1.06105	0.81513	1.12802	1.7522	-0.6399	-0.867	1.8257	-0.2119	-0.2408	Unemployed	Yes	>=2000
44	illeterate to primary	>=1		Married	18.88	22.3	81	HTN (Systolic>=130 and/or diastolic>=85)	-0.13925	-0.67817	0.17196	-0.9201	-1.1445	0.4899	-1.4924	-0.1374	-0.1111	Employed	Yes	>=2000
34	complimentary	<1	low activity(low)	Married	27.42	31.7	106.5	No HTN (systolic<130 and diastolic <85)	-1.10965	0.39821	0.23568	1.6391	-0.7564	-0.6345	1.5022	0.5372	-0.0936	Owner of a business	No	>=2000
27	university anf higher education	>=1		Single	14.39	25.7	86	HTN (Systolic>=130 and/or diastolic>=85)	-1.74047	3.94249	1.61646	2.4272	-1.3183	-5.6278	-1.3304	0.9123	-0.0235	Owner of a business	No	>=2000
53	complimentary	<1	low activity(low)	Married	41.39	39.8	119	HTN (Systolic>=130 and/or diastolic>=85)	-0.16829	1.36203	0.49649	1.9662	1.9264	0.0255	4.3097	0.0745	0.5837	Employed	Yes	>=2000
40	illeterate to primary	>=1	active (moderate -high)	Married	33.07	34.1	108	No HTN (systolic<130 and diastolic <85)	-0.4034	-0.41023	-0.35111	0.8832	-0.4905	0.6699	2.3782	0.1548	0.2534	Owner of a business	No	>=2000
28	university anf higher education	>=1	low activity(low)	Single	29.95	37.7	105.3	HTN (Systolic>=130 and/or diastolic>=85)	-0.01638	-0.66612	0.4609	-0.0808	-1.0353	-0.3565	2.372	0.8764	0.847	Employed	Yes	>=2000
41	university anf higher education	>=1		Married	26.26	34.3	105.5	HTN (Systolic>=130 and/or diastolic>=85)	-0.65258	-0.02218	-0.32811	0.4514	-0.9408	0.6835	1.6344	0.9401	0.2874	Owner of a business	Yes	>=2000
48	university anf higher education	<1	active (moderate -high)	Single	17.6	23	80	No HTN (systolic<130 and diastolic <85)	-1.38787	2.64007	0.30387	1.2328	-1.9728	-4.0535	-1.5766	0.0758	0.0203	Unemployed	No	>=2000
34	secondary	<1	active (moderate -high)	Single	29.33	25.4	95.8	No HTN (systolic<130 and diastolic <85)	-0.33974	-0.69418	0.7225	0.4509	0.0391	1.466	0.5087	-0.6775	-0.3101	Employed	Yes	>=2000
31	secondary	>=1	active (moderate -high)	Married	20.53	26.9	86.5	No HTN (systolic<130 and diastolic <85)	-1.52643	1.43552	1.47056	-1.466	-1.7519	-2.2336	-0.5754	0.3206	0.2387	Employed	Yes	>=2000
26	university anf higher education	<1	active (moderate -high)	Single	24.11	34	108.5	No HTN (systolic<130 and diastolic <85)	-0.79324	-0.59189	0.23239	0.2538	-1.2996	0.6426	1.529	1.2475	0.0418	Employed	No	1400<=energy<2000
31	university anf higher education	>=1		Single	25.58	29.8	102	No HTN (systolic<130 and diastolic <85)	-0.67861	-1.51773	0.48097	-0.7301	-1.993	0.9552	0.906	0.4229	-0.1463	Employed	No	<1400
32	university anf higher education	>=1	low activity(low)	Married	25.2	29.6	104	No HTN (systolic<130 and diastolic <85)	-0.96045	-1.26544	0.42276	-0.486	-2.0052	1.1111	0.9357	0.4985	-0.2914	Employed	No	<1400
28	university anf higher education	>=1		Single	21	28.7	95	HTN (Systolic>=130 and/or diastolic>=85)	-0.89286	-1.50408	-0.02903	-0.4672	-2.1612	1.2401	0.0423	0.6824	0.0152	Employed	No	<1400
35	technical	<1	active (moderate -high)	Single	26.16	25.4	90	HTN (Systolic>=130 and/or diastolic>=85)	-1.13113	-0.97988	0.11982	0.1988	-2.1286	0.8693	-0.0503	-0.4426	-0.053	Employed	No	<1400
21	technical	<1	active (moderate -high)	Single	22	22.1	87.3	HTN (Systolic>=130 and/or diastolic>=85)	-0.05552	-0.5302	-0.32235	-0.2784	-0.8634	0.0304	-0.94	-0.376	-0.4253	Employed	Yes	>=2000
48	complimentary	>=1	active (moderate -high)	Married	33.15	25.1	99.8	HTN (Systolic>=130 and/or diastolic>=85)	-0.23157	-1.16269	-0.67193	-0.082	-0.7181	1.9026	1.0092	-1.0813	-0.5109	Employed	Yes	>=2000
26	university anf higher education	<1	active (moderate -high)	Single	28.45	31.6	112	HTN (Systolic>=130 and/or diastolic>=85)	-0.0163	0.6712	-0.44773	-1.2447	-0.6229	-2.598	1.8194	0.5305	-0.4085	Employed		>=2000
28	university anf higher education	>=1	low activity(low)	Single	25.87	28.9	101	HTN (Systolic>=130 and/or diastolic>=85)	5.25145	-0.79099	1.34206	-3.2825	6.552	1.5041	0.7923	0.2649	-0.2027	Employed	Yes	>=2000
34	university anf higher education	<1	active (moderate -high)	Single	27.48	26	95	No HTN (systolic<130 and diastolic <85)	-1.52196	0.44424	1.44027	1.2253	-1.6955	-0.4675	0.3655	-0.4055	-0.2227	Owner of a business	Yes	>=2000
40	university anf higher education	<1	low activity(low)	Married	34.13	25.9	94	No HTN (systolic<130 and diastolic <85)	-1.26498	0.76286	0.78962	2.2492	-0.8651	0.1781	0.949	-1.252	-0.0538	Owner of a business	No	>=2000
20	university anf higher education	<1	active (moderate -high)	Single	30.52	31.8	102	No HTN (systolic<130 and diastolic <85)	0.19761	-0.48406	1.49228	0.1243	0.5501	0.3373	1.6137	0.0542	0.2295	Unemployed	No	>=2000
37	complimentary	<1		Single	29.59	25.5	100	No HTN (systolic<130 and diastolic <85)	-1.06936	-1.13845	-0.15595	0.0176	-2.2589	1.1243	0.7247	-0.5951	-0.5366	Employed	No	<1400
43	complimentary	>=1	low activity(low)	Single	35.19	25.9	111	HTN (Systolic>=130 and/or diastolic>=85)	-0.88631	-1.17595	-0.39422	0.1263	-1.8164	1.4285	1.7845	-0.9525	-0.9949	Employed	Yes	<1400
28	university anf higher education	>=1	low activity(low)	Single	28.15	29.1	98	No HTN (systolic<130 and diastolic <85)	-0.29388	-1.54285	0.04337	0.0832	-0.5691	1.4686	0.9095	-0.0626	0.043	Employed	Yes	1400<=energy<2000
52	complimentary	<1	low activity(low)	Married	31.4	23.8	90.5	HTN (Systolic>=130 and/or diastolic>=85)	-0.61795	-1.18846	-0.41813	-0.1339	-1.59	1.2132	0.2944	-1.2489	-0.1994	Owner of a business	Yes	1400<=energy<2000
42	secondary	>=1	active (moderate -high)	Married	26.86	25.3	97	HTN (Systolic>=130 and/or diastolic>=85)	-0.73991	0.40202	0.04736	1.2359	-0.534	0.2481	0.314	-0.3575	-0.4421	Employed	Yes	>=2000
55	university anf higher education	>=1	low activity(low)	Single	28.11	26	99.1	No HTN (systolic<130 and diastolic <85)	-1.26644	-0.667	-0.04624	0.5944	-2.1777	1.2065	0.5988	-0.383	-0.4425	Owner of a business	Yes	<1400
26	university anf higher education	<1	low activity(low)	Single	31.21	44.3	136	HTN (Systolic>=130 and/or diastolic>=85)	1.72463	-0.47304	4.44801	2.9161	5.5287	-2.8974	4.5586	2.2361	0.0244	Owner of a business	No	>=2000
21	university anf higher education	<1	active (moderate -high)	Single	13.86	21.2	77.5		0.98038	-1.35881	0.18501	-2.4835	-0.5176	-0.258	-2.2556	0.2563	-0.1657	Unemployed	Yes	>=2000
37	secondary	<1	active (moderate -high)	Single	28.55	28.1	94.5	HTN (Systolic>=130 and/or diastolic>=85)	0.27351	0.61785	0.81799	1.0353	1.1682	-0.7719	0.6848	-0.3116	0.1131	Unemployed	No	>=2000
23	university anf higher education	>=1	active (moderate -high)	Single	21.31	25.2	87.3	No HTN (systolic<130 and diastolic <85)	-0.70108	-0.90518	1.56405	-0.7155	-1.7527	0.6715	-0.664	0.0493	-0.0253	Unemployed	No	>=2000
20	university anf higher education	>=1	active (moderate -high)	Single	7.67	20.3	67.5	No HTN (systolic<130 and diastolic <85)	0.51269	-0.28383	-0.30822	-0.8542	0.4884	0.1431	-3.3877	0.6535	0.1545	Unemployed	No	>=2000
47	complimentary	>=1	active (moderate -high)	Married	29.46	32.2	103.8	HTN (Systolic>=130 and/or diastolic>=85)	-0.77644	-0.16067	-0.31491	0.8561	-1.1338	0.6114	1.631	0.2705	0.1628	Owner of a business	Yes	>=2000
29	secondary	<1	low activity(low)	Single	17.18	21.9	80.3	HTN (Systolic>=130 and/or diastolic>=85)	0.09831	0.46741	-0.0134	-0.9174	-0.5938	-1.7981	-1.7355	0.0037	-0.1582	Owner of a business	No	>=2000
23	technical	<1	active (moderate -high)	Single	26.29	25.9	87.3	HTN (Systolic>=130 and/or diastolic>=85)	1.76948	0.40642	-0.15205	-0.1327	3.0694	0.0453	-0.1023	-0.4739	0.1703	Owner of a business	No	>=2000
29	university anf higher education	>=1	active (moderate -high)	Single	24.75	29.5	95.3	HTN (Systolic>=130 and/or diastolic>=85)	-1.18006	-0.14968	1.06101	1.6964	-0.3725	-0.3148	0.5089	0.3278	0.1882	Employed	No	>=2000
20	technical	>=1	active (moderate -high)	Single	26.15	28.5	93.5	HTN (Systolic>=130 and/or diastolic>=85)	-0.89781	-0.8474	-0.18071	0.293	-1.7081	0.8581	0.4494	-0.0047	0.1708	Unemployed	No	<1400
50	complimentary	<1	active (moderate -high)	Single	23.48	24.6	82.5	HTN (Systolic>=130 and/or diastolic>=85)	-0.72957	0.36852	-0.4342	0.2817	-1.1225	-0.7636	-0.7193	-0.3933	0.2138	Owner of a business	No	>=2000
50	complimentary	>=1		Married	31.74	28	98.3	HTN (Systolic>=130 and/or diastolic>=85)	-0.58151	-0.34275	-0.35411	0.4251	-1.029	0.5613	1.1414	-0.6162	-0.0519	Owner of a business	No	>=2000
33	complimentary	<1	low activity(low)	Married	30.15	35.2	120.5	HTN (Systolic>=130 and/or diastolic>=85)	0.22377	1.02387	-1.54328	0.0683	0.2308	-0.6531	2.7646	0.9529	-0.3551	Owner of a business	Yes	>=2000
35	complimentary	>=1	low activity(low)	Single	31.37	38.3	136.1	No HTN (systolic<130 and diastolic <85)	-0.39509	-0.5565	-0.39601	-0.7723	-0.9682	0.2678	3.9021	1.5434	-0.7951	Unemployed	No	1400<=energy<2000
22	university anf higher education	>=1	low activity(low)	Single	21.9	29.6	100	No HTN (systolic<130 and diastolic <85)	0.4885	-0.29979	1.35606	-0.0839	1.1634	0.2687	0.4423	0.7967	-0.1322	Unemployed	No	>=2000
54	complimentary	>=1	low activity(low)	Married	43.22	34	116		-0.86622	-0.61714	0.60315	0.3508	-1.5863	0.8015	3.6971	-0.883	-0.0081	Unemployed	Yes	1400<=energy<2000
50	secondary	>=1	active (moderate -high)	Single	29.71	26.8	93.5	HTN (Systolic>=130 and/or diastolic>=85)	-0.6617	-0.77922	-0.34806	0.0707	-1.6421	0.9367	0.5989	-0.631	0.006	Unemployed	No	1400<=energy<2000
22	university anf higher education	>=1	active (moderate -high)	Single	22.28	21.5	67.5	No HTN (systolic<130 and diastolic <85)	-0.64401	0.36399	0.27385	-0.1318	-1.3548	-1.1154	-1.8416	-0.9846	0.6046	Employed	No	>=2000
52	illeterate to primary	>=1		Married	32.29	29.4	96	HTN (Systolic>=130 and/or diastolic>=85)	-0.62221	-0.73194	-0.37462	0.4931	-1.3015	1.0131	1.2554	-0.5826	0.2767	Employed	Yes	>=2000
54	university anf higher education	>=1	active (moderate -high)	Married	34.82	25.3	94.8	HTN (Systolic>=130 and/or diastolic>=85)	-1.64533	2.75241	0.83948	1.5477	-2.5138	-3.6025	0.9863	-1.3788	-0.1573	Owner of a business	No	>=2000
40	illeterate to primary	>=1	low activity(low)	Married	42.33	43.9	125.5	HTN (Systolic>=130 and/or diastolic>=85)	0.16339	-1.19625	-0.54901	-0.1631	-0.3491	1.2043	5.1405	0.5829	0.7894	Owner of a business	No	>=2000
21	university anf higher education	>=1	low activity(low)	Single	20.47	26	91.3	HTN (Systolic>=130 and/or diastolic>=85)	0.45115	1.08167	-0.20022	-0.2977	1.636	-1.4441	-0.4773	0.3456	-0.1537	Unemployed	No	>=2000
33	technical	<1	low activity(low)	Married	33.52	42.2	124.5	HTN (Systolic>=130 and/or diastolic>=85)	0.32343	0.15973	0.29751	0.7431	1.4459	0.6967	4.0537	1.4337	0.4398	Owner of a business	No	>=2000
29	complimentary	>=1	active (moderate -high)	Single	17.86	24.3	82	No HTN (systolic<130 and diastolic <85)	-0.02372	-0.19727	0.22188	-0.0695	-0.2961	-0.278	-1.3197	0.24	0.0881	Owner of a business	Yes	>=2000
45	technical	>=1	low activity(low)	Single	17.6	20.4	68.5	No HTN (systolic<130 and diastolic <85)	-0.09939	-1.18643	-0.34793	-0.5812	-0.8672	1.2247	-2.371	-0.5114	0.3107	Owner of a business	No	>=2000
35	university anf higher education	<1	low activity(low)	Single	24.25	30.2	93.1	HTN (Systolic>=130 and/or diastolic>=85)	-0.12516	-0.66455	-0.85136	-0.4907	-0.3976	0.8572	0.4395	0.4065	0.3867	Owner of a business	No	>=2000
28	technical	>=1	low activity(low)	Single	21.51	26.9	84.5	No HTN (systolic<130 and diastolic <85)	-0.45601	-0.48574	-0.41991	0.0038	-0.8135	1.1618	-0.564	0.1547	0.3749	Employed	Yes	>=2000
37	secondary	<1	low activity(low)	Single	27.23	31.5	95	No HTN (systolic<130 and diastolic <85)	-1.24152	-0.86985	0.63804	1.2605	-1.2287	1.2003	0.9604	0.2435	0.5202	Owner of a business	Yes	1400<=energy<2000
45	secondary	>=1	low activity(low)	Married	34.34	28.8	90		-0.92598	-0.45112	-0.10233	0.0596	-1.9816	0.459	1.1262	-1.0509	0.5737	Employed	No	1400<=energy<2000
51	complimentary	>=1	active (moderate -high)	Married	34.05	30.2	97.5	HTN (Systolic>=130 and/or diastolic>=85)	-0.50942	-0.41766	0.19045	0.0806	-0.9091	0.2955	1.5818	-0.6662	0.3374	Owner of a business	No	>=2000
22	university anf higher education	>=1	active (moderate -high)	Single	21.11	27.6	82.3	No HTN (systolic<130 and diastolic <85)	-2.0099	2.58695	0.65988	1.652	-1.3246	-4.1596	-0.6286	0.2184	0.5806	Unemployed	Yes	>=2000
29	complimentary	>=1	low activity(low)	Single	19.92	22.5	78.5	HTN (Systolic>=130 and/or diastolic>=85)	-0.57693	-0.40055	-0.61241	0.2146	-0.976	0.5715	-1.4752	-0.3026	0.0802	Owner of a business	No	>=2000
28	illeterate to primary	>=1	active (moderate -high)	Single	22.83	23.2	79.5	No HTN (systolic<130 and diastolic <85)	0.4912	-1.56827	0.43981	-1.2273	-0.4378	1.5544	-1.0729	-0.5518	0.1755	Unemployed	No	>=2000
37	secondary	<1	low activity(low)	Single	24.66	24.1	86.4	HTN (Systolic>=130 and/or diastolic>=85)	-0.61076	0.78079	1.0376	0.0685	-1.3209	-2.0351	-0.5013	-0.5008	-0.0555	Owner of a business	Yes	>=2000
38	university anf higher education	<1	low activity(low)	Single		41.7	135.3	HTN (Systolic>=130 and/or diastolic>=85)	-1.22136	2.5715	1.27505	3.9119	0.4825	-0.9525				Owner of a business	Yes	>=2000
26	complimentary	>=1	active (moderate -high)	Married	18.99	27.8	85.8	No HTN (systolic<130 and diastolic <85)	-1.69354	0.60683	2.14635	2.6761	-0.0365	-0.5403	-0.6516	0.5926	0.3772	Employed	No	>=2000
28	complimentary	>=1	low activity(low)	Single	26.63	29.4	96.5	No HTN (systolic<130 and diastolic <85)	0.20151	-1.10328	0.27058	-0.5321	-0.2827	1.1538	0.7326	0.1198	0.1403	Owner of a business	Yes	>=2000
40	complimentary	>=1	low activity(low)	Married	30.04	22.8	69.9	No HTN (systolic<130 and diastolic <85)	-0.34767	-0.4499	-0.06434	0.0916	-0.5902	0.6756	-0.8328	-1.7107	2.17	Unemployed	No	1400<=energy<2000
48	illeterate to primary	<1	low activity(low)	Single	30.79	30.9	103.5	HTN (Systolic>=130 and/or diastolic>=85)	-0.74863	0.22555	0.27256	0.6744	-1.4081	-0.6014	1.6015	-0.0443	0.0252	Owner of a business	Yes	>=2000
20	complimentary	>=1	active (moderate -high)	Single	11.7	21.4	73.5	No HTN (systolic<130 and diastolic <85)	0.45031	0.62818	-0.74164	0.174	1.1197	-0.8487	-2.6193	0.4362	0.0398	Employed	No	>=2000
20	technical	>=1	active (moderate -high)	Single	18.5	24.1	81.5	No HTN (systolic<130 and diastolic <85)	1.21659	-1.86434	1.52834	-2.3314	-0.8373	-0.0598	-1.2989	0.1297	0.1051	Employed	Yes	>=2000
24	complimentary	<1	active (moderate -high)	Single	21.51	25.4	78	No HTN (systolic<130 and diastolic <85)	-0.38368	-1.14853	-0.20024	-1.0407	-1.544	1.3284	-1.012	-0.1762	0.5403	Employed	Yes	1400<=energy<2000
38	university anf higher education	>=1	active (moderate -high)	Married	29.06	28.9	93	No HTN (systolic<130 and diastolic <85)	-0.09667	-0.35785	-0.81591	0.0597	-0.1718	1.13	0.759	-0.3197	0.3172	Employed	Yes	>=2000
51	secondary	>=1	low activity(low)	Married	33.25	26.7	89.4	HTN (Systolic>=130 and/or diastolic>=85)	-0.63269	-0.48291	-0.54454	0.7198	-1.0371	0.9489	0.7544	-1.1712	0.302	Employed	No	>=2000
32	complimentary	>=1	low activity(low)	Married	14.08	23.4	83.5	HTN (Systolic>=130 and/or diastolic>=85)	0.72755	-0.80255	-0.38434	-1.1308	-0.011	0.7699	-1.7286	0.6277	-0.2024	Employed	No	>=2000
31	complimentary	<1	active (moderate -high)	Married	29.48	30.8	100.5	HTN (Systolic>=130 and/or diastolic>=85)	0.0014	-0.48832	-0.09855	0.6343	0.4121	1.2338	1.3347	0.0277	0.1559	Employed	Yes	>=2000
45	illeterate to primary	>=1	low activity(low)	Married	25.88	25.1	84	No HTN (systolic<130 and diastolic <85)	-0.8702	-0.5665	-0.21373	0.1934	-1.8575	0.7708	-0.3676	-0.5922	0.2425	Owner of a business	Yes	1400<=energy<2000
39	complimentary	>=1	active (moderate -high)	Married	15.27	20.8	73.5	No HTN (systolic<130 and diastolic <85)	-0.29619	-0.72619	-0.80471	-0.3241	-1.32	0.5628	-2.3334	-0.0563	0.0386	Owner of a business	Yes	>=2000
51	illeterate to primary	>=1	active (moderate -high)	Married	31.96	33.6	110.5	HTN (Systolic>=130 and/or diastolic>=85)	-1.5212	0.25927	0.38156	1.2946	-1.7647	0.4718	2.321	0.2935	0.0197	Owner of a business	No	1400<=energy<2000
52	illeterate to primary	>=1	active (moderate -high)	Married	17.79	18.8	67.3	No HTN (systolic<130 and diastolic <85)	-0.29263	0.33293	-0.4523	1.719	0.1216	0.2065	-2.5887	-0.7491	0.1596	Unemployed	Yes	>=2000
38	complimentary	>=1	low activity(low)	Married	17.62	22.9	78.4	No HTN (systolic<130 and diastolic <85)	-0.23963	-1.62975	-0.01228	-0.6738	-1.5291	1.1863	-1.6614	0.0151	0.0947	Owner of a business	Yes	1400<=energy<2000
44	illeterate to primary	>=1	active (moderate -high)	Married	32.1	30.6	104	HTN (Systolic>=130 and/or diastolic>=85)	-0.44633	-0.5728	-0.19965	0.6189	-0.8264	0.7692	1.7197	-0.2198	-0.0131	Owner of a business	Yes	>=2000
23	university anf higher education	>=1	low activity(low)	Single	17.32	22.3	77.5	HTN (Systolic>=130 and/or diastolic>=85)	0.16837	-0.68417	-0.18235	-0.1742	-0.032	1.3858	-1.794	-0.0357	0.0565	Unemployed	No	>=2000
40	illeterate to primary	>=1	low activity(low)	Married	26.26	26.5	101.9	HTN (Systolic>=130 and/or diastolic>=85)	0.72316	0.03656	-0.53217	-0.3003	1.2168	1.1975	0.5966	-0.0307	-0.5693	Owner of a business	Yes	>=2000
27	technical	>=1	low activity(low)	Single	18.63	24.4	79	No HTN (systolic<130 and diastolic <85)	-0.11573	-0.78961	0.4524	-0.2675	-0.7931	0.724	-1.3701	0.0761	0.2787	Owner of a business	No	>=2000
52	secondary	>=1	active (moderate -high)	Married	22.92	28.2	102	No HTN (systolic<130 and diastolic <85)	0.20853	0.3427	-0.53892	-0.4831	-0.3255	-1.0982	0.4677	0.5654	-0.4173	Employed	Yes	>=2000
43	complimentary	>=1	active (moderate -high)	Married	32.1	29.8	102.3	No HTN (systolic<130 and diastolic <85)	1.55548	-0.93515	0.99258	-0.4246	2.0636	1.0586	1.5485	-0.3594	-0.0296	Owner of a business	No	>=2000
34	university anf higher education	<1	low activity(low)	Married	27.29	28.9	102.8	HTN (Systolic>=130 and/or diastolic>=85)	-0.88234	-1.45222	-0.37208	-0.4136	-2.1683	1.4248	1.0034	0.1339	-0.2762	Employed	No	<1400
49	secondary	>=1	low activity(low)	Married	28.54	28.9	102	HTN (Systolic>=130 and/or diastolic>=85)	-0.79525	-0.53153	-0.48949	1.4787	-0.7974	1.5774	1.0932	-0.0341	-0.207	Owner of a business	No	1400<=energy<2000
52	illeterate to primary	<1		Married	28.25	29.8	94.5	HTN (Systolic>=130 and/or diastolic>=85)	-1.45751	1.31665	0.18959	2.6321	-0.3751	-1.6146	0.8482	-0.0829	0.3396	Owner of a business	Yes	>=2000
28	university anf higher education	>=1	active (moderate -high)	Single	22.83	25.2	85	No HTN (systolic<130 and diastolic <85)	-0.13555	-0.44106	-0.97958	1.2357	0.3907	2.0107	-0.6061	-0.1841	0.1416	Owner of a business	No	>=2000
22	university anf higher education	<1	low activity(low)	Single	17.04	21.1	76.5	No HTN (systolic<130 and diastolic <85)	-0.59084	-1.44206	0.08061	-0.5249	-1.4544	1.7443	-2.0068	-0.1696	-0.0648	Unemployed	No	1400<=energy<2000
41	secondary	>=1	low activity(low)	Single	35.92	31.3	106	HTN (Systolic>=130 and/or diastolic>=85)	-1.0189	-0.90903	0.33142	1.3142	-0.667	1.5912	2.2479	-0.5599	0.0371	Employed	Yes	1400<=energy<2000
32	university anf higher education	<1	active (moderate -high)	Married	23.29	25.3	82.8	No HTN (systolic<130 and diastolic <85)	-1.64932	0.95027	3.67177	-0.9265	-2.8497	-2.104	-0.6514	-0.2895	0.2866	Employed	No	>=2000
29	university anf higher education	>=1	active (moderate -high)	Single	16.02	21.8	78.8	No HTN (systolic<130 and diastolic <85)	-0.66644	0.40529	0.78287	-0.0637	-1.1056	-0.8303	-1.9296	0.0903	-0.1167	Owner of a business	No	>=2000
29	secondary	<1	low activity(low)	Single	20.79	24.5	93.5	No HTN (systolic<130 and diastolic <85)	-0.56613	-0.5078	-0.07794	0.7136	-0.9061	0.7165	-0.5244	0.1889	-0.486	Owner of a business	Yes	1400<=energy<2000
34	secondary	>=1	low activity(low)	Married	26.3	28.8	103	No HTN (systolic<130 and diastolic <85)	-1.12775	0.14687	0.51145	1.5297	-1.0961	-0.0337	0.9103	0.2533	-0.3193	Owner of a business	No	>=2000
30	university anf higher education	<1	active (moderate -high)	Single	18.77	24.5	79.5	No HTN (systolic<130 and diastolic <85)	-1.51653	1.01849	2.63685	0.415	-1.7697	-1.8898	-1.3176	0.0878	0.2736	Employed	No	>=2000
24	complimentary	>=1	active (moderate -high)	Single	29.14	37.9	110.8	HTN (Systolic>=130 and/or diastolic>=85)	0.29108	-0.84845	0.5331	-1.7009	-0.2162	0.5813	2.5442	1.1268	0.536	Owner of a business	Yes	>=2000
35	complimentary	>=1	low activity(low)	Single		24.5	91	No HTN (systolic<130 and diastolic <85)	1.44723	-0.00225	0.38736	-0.3357	2.5681	0.5087	-0.31	-7.26	1.92	Employed	Yes	>=2000
25	secondary	>=1	active (moderate -high)	Single	21.51	28.5	91	No HTN (systolic<130 and diastolic <85)	-0.65927	0.36381	0.46967	0.9635	-0.1156	0.0275	-0.106	0.4956	0.2216	Unemployed	Yes	>=2000
24	university anf higher education	>=1	active (moderate -high)	Single	6.74	16.9	68.5	No HTN (systolic<130 and diastolic <85)	-0.22898	-0.69088	-0.19513	-0.6111	-0.5365	0.6799	-3.8176	0.4093	-0.378	Unemployed	Yes	>=2000
35	university anf higher education	<1	low activity(low)	Single	18.5	20	94	HTN (Systolic>=130 and/or diastolic>=85)	0.86474	-0.9986	0.85542	-1.1031	0.7302	0.4425	-1.2352	-0.0292	-1.1758	Employed	Yes	>=2000
41	technical	>=1	active (moderate -high)	Married		25.7	104.8	No HTN (systolic<130 and diastolic <85)	-0.88133	-0.4154	1.07828	0.1533	-1.3922	0.073	0.05	-8.58	2.22	Employed	No	1400<=energy<2000
46	technical	>=1	low activity(low)	Married	38.1	36.6	124	No HTN (systolic<130 and diastolic <85)	-0.11923	-0.81628	0.72175	0.5082	0.153	1.3218	3.8359	0.2287	-0.2127	Owner of a business	No	>=2000
30	university anf higher education	>=1	low activity(low)	Single	26.97	28.6	99.9	No HTN (systolic<130 and diastolic <85)	0.18954	-0.04551	0.52614	0.8871	0.9714	0.7549	0.8148	0.0677	-0.1576	Owner of a business	Yes	>=2000
31	university anf higher education	>=1	low activity(low)	Single	32.06	34.4	112		-1.19235	-0.14674	0.86953	1.5473	-0.5283	1.1437	2.4913	0.4154	0.0529	Unemployed	No	>=2000
40	university anf higher education	>=1	low activity(low)	Married	27.33	26.3	92.6	No HTN (systolic<130 and diastolic <85)	-2.12053	1.18446	1.384	3.1241	-0.6627	-1.055	0.2753	-0.4179	-0.0504	Owner of a business	Yes	>=2000
29	university anf higher education	>=1		Single	24.36	25.4	90.5	No HTN (systolic<130 and diastolic <85)	-0.06796	-0.79935	0.22322	0.035	-0.0677	1.5871	-0.2054	-0.2146	-0.1202	Owner of a business	Yes	>=2000
30	university anf higher education	>=1	active (moderate -high)	Single	27.73	26.1	97	No HTN (systolic<130 and diastolic <85)	2.91786	-1.26312	1.88664	-0.1676	4.8592	1.1215	0.4788	-0.382	-0.3272	Owner of a business	No	>=2000
29	university anf higher education	>=1	active (moderate -high)	Single	24.67	27.1	100.8	HTN (Systolic>=130 and/or diastolic>=85)	0.31298	-0.23287	-0.83885	-0.7772	-0.0934	0.5809	0.463	0.2005	-0.4574	Owner of a business	Yes	>=2000
35	university anf higher education	>=1	low activity(low)	Married	25.13	26.2	100	No HTN (systolic<130 and diastolic <85)	-0.99542	-0.20412	0.31025	1.2787	-0.9307	0.6149	0.3699	0.022	-0.5325	Owner of a business	No	1400<=energy<2000
49	secondary	<1	active (moderate -high)	Married	28.64	31.7	113.4	No HTN (systolic<130 and diastolic <85)	-0.88593	0.394	0.28776	1.3531	-0.4131	0.1625	1.9085	0.5528	-0.4715	Owner of a business	No	>=2000
49	university anf higher education	<1	low activity(low)	Single	30.97	35.9	120	No HTN (systolic<130 and diastolic <85)	-1.36599	-0.46519	0.52959	0.9515	-1.717	0.5494	2.8986	0.916	-0.2189	Employed	No	1400<=energy<2000
37	complimentary	>=1	low activity(low)	Married	19.69	24.7	84.8	No HTN (systolic<130 and diastolic <85)	-0.0753	-0.60319	-0.2139	-0.1562	-0.2729	0.5316	-0.9767	0.1342	0.0207	Owner of a business	Yes	>=2000
24	technical	>=1	low activity(low)	Single	21.11	25.3	82	No HTN (systolic<130 and diastolic <85)	-0.50277	-0.73499	-0.30863	-0.3825	-1.4033	0.5606	-0.8991	-0.0472	0.2811	Employed	No	>=2000
28	university anf higher education	<1	low activity(low)	Single	24.67	28.1	94	No HTN (systolic<130 and diastolic <85)	-0.09139	-1.22916	0.48903	-0.2528	-0.3953	1.3316	0.2846	0.1432	0.0606	Employed	No	>=2000
32	university anf higher education	>=1	active (moderate -high)	Single	22.92	25.7	92.5	No HTN (systolic<130 and diastolic <85)	-1.13751	-0.59998	0.25856	0.4048	-1.7937	0.751	-0.2229	0.0441	-0.2197	Owner of a business	No	<1400
48	university anf higher education	<1	active (moderate -high)	Married	29.16	28.9	100.3	No HTN (systolic<130 and diastolic <85)	0.47149	0.52585	0.90926	0.3491	2.3276	0.5665	1.0748	-0.1566	-0.0994	Employed	No	>=2000
38	illeterate to primary	>=1	low activity(low)	Married	30.73	28.5	105.8	No HTN (systolic<130 and diastolic <85)	0.28829	-1.52959	0.06649	-0.4806	0.1822	1.7933	1.4277	-0.2441	-0.4229	Owner of a business	No	>=2000
22	secondary	>=1	active (moderate -high)	Single	19.11	27.4	87.8	HTN (Systolic>=130 and/or diastolic>=85)	-0.41768	0.43104	-0.48806	0.3381	-0.634	-0.6879	-0.6018	0.5803	0.2083	Employed	No	>=2000
28	secondary	>=1	active (moderate -high)	Single	14.56	23.2	88.5	No HTN (systolic<130 and diastolic <85)	-0.41353	-0.9481	-0.25333	0.0825	-0.8247	1.1201	-1.4872	0.6736	-0.5012	Employed	No	1400<=energy<2000
30	secondary	>=1	low activity(low)	Single	25.13	25.3	89.5	No HTN (systolic<130 and diastolic <85)	-0.99935	-0.77486	-0.38167	0.3442	-1.8191	1.0383	-0.1787	-0.3378	-0.0539	Employed	No	<1400
44	technical	>=1	low activity(low)	Married	30.88	22.2	85	HTN (Systolic>=130 and/or diastolic>=85)	-1.75913	0.6633	0.88405	3.5355	-0.9199	-0.34	-0.1676	-1.4991	-0.1095	Owner of a business	No	>=2000
26	technical	>=1	active (moderate -high)	Single	16.32	20.4	87.5	No HTN (systolic<130 and diastolic <85)	-0.77379	-0.71054	-0.47566	0.1011	-1.3305	1.1904	-1.6758	0.1215	-0.7903	Unemployed	No	1400<=energy<2000
22	secondary	>=1	active (moderate -high)	Single	16.83	26.6	91.5	HTN (Systolic>=130 and/or diastolic>=85)	2.31124	0.96661	0.71893	1.3136	5.3121	0.8271	-0.7513	0.8617	-0.158	Unemployed	No	>=2000
21	complimentary	>=1	active (moderate -high)	Single	21	27.8	97	HTN (Systolic>=130 and/or diastolic>=85)	1.50146	-0.26985	-0.00147	-0.2992	2.5991	1.1005	0.0297	0.6341	-0.2174	Unemployed	No	>=2000
39	illeterate to primary	>=1		Married	26.5	40.4	121	HTN (Systolic>=130 and/or diastolic>=85)	-0.26967	1.26083	0.8546	0.7933	1.4575	-0.0952	3.0149	1.9873	0.2463	Owner of a business	Yes	>=2000
37	complimentary	>=1		Married	18.5	28	95	HTN (Systolic>=130 and/or diastolic>=85)	-0.58598	0.13766	-0.68932	0.1376	-0.8363	0.1989	-0.2769	0.9095	-0.1273	Owner of a business	No	>=2000
37	university anf higher education	>=1	active (moderate -high)	Married		20.5	79	No HTN (systolic<130 and diastolic <85)	0.32237	1.47703	1.50154	0.573	2.0969	-1.0422	-0.19	-7.7	2.02	Unemployed	Yes	>=2000
40	secondary	>=1	active (moderate -high)	Married	27.55	29.8	97.8	No HTN (systolic<130 and diastolic <85)	-0.15275	-0.0764	-0.72714	0.7256	0.1686	0.8949	0.9174	0.0805	0.1379	Employed	Yes	>=2000
20	secondary	>=1		Single	11.91	19.9	73	No HTN (systolic<130 and diastolic <85)	-0.09637	-0.7531	-0.8012	-0.6647	-1.0412	0.6445	-2.7827	0.2357	-0.1239	Unemployed	No	>=2000
29	technical	<1	active (moderate -high)	Single	24.03	30.7	99	No HTN (systolic<130 and diastolic <85)	-0.17556	0.90401	-0.30092	0.3618	0.5681	-0.4548	0.7282	0.6359	0.115	Employed	No	>=2000
53	illeterate to primary	>=1	low activity(low)	Married	37.63	37.9	121.5	No HTN (systolic<130 and diastolic <85)	0.68324	-0.67327	-0.37886	0.515	1.4394	1.4795	3.8378	0.377	0.1066	Owner of a business	No	>=2000
44	complimentary	>=1		Married	24.07	28.8	96.8	HTN (Systolic>=130 and/or diastolic>=85)	-0.05977	-0.22963	-1.19491	-0.4805	-0.5886	0.4048	0.4268	0.3676	-0.0079	Unemployed	Yes	>=2000
20	secondary	>=1		Single	23.87	30.3	102	HTN (Systolic>=130 and/or diastolic>=85)	-0.82939	1.70018	-0.92044	1.5221	-0.3892	-1.3749	0.8065	0.6963	-0.1005	Unemployed	No	>=2000
38	secondary	<1		Married	24.89	36	102.3	HTN (Systolic>=130 and/or diastolic>=85)	-0.32818	2.10371	-1.9554	-0.2019	-0.7567	-1.7104	1.5582	1.2188	0.6806	Employed	No	>=2000
43	complimentary	>=1	low activity(low)	Married	34.56	42.6	127		0.53015	0.06762	-1.82733	0.2915	0.9917	1.261	4.3074	1.4161	0.3738	Owner of a business	No	>=2000
23	university anf higher education	>=1		Single	10.33	21.4	70.8	No HTN (systolic<130 and diastolic <85)	-0.58471	-0.21477	-1.13559	-0.5344	-1.5209	-0.245	-2.8689	0.5327	0.1692	Unemployed	No	>=2000
38	complimentary	>=1	active (moderate -high)	Married	14.69	22.8	80.5	No HTN (systolic<130 and diastolic <85)	0.11087	0.33068	-1.34871	0.7018	0.4895	0.3726	-1.8608	0.4163	-0.0952	Owner of a business	No	>=2000
25	secondary	>=1	low activity(low)	Single	9.34	18.3		No HTN (systolic<130 and diastolic <85)	-0.13319	0.26806	-0.96267	-0.8819	-0.2943	-0.1032	-0.91	-5.06	1.42	Employed	No	>=2000
40	illeterate to primary	>=1	active (moderate -high)	Married	16.67	21.2	75.5	No HTN (systolic<130 and diastolic <85)	-0.65868	-0.65813	-0.61313	0.4853	-0.8988	1.314	-2.074	-0.1388	-0.0016	Employed	Yes	1400<=energy<2000
48	illeterate to primary	>=1		Married	16.19	22.8	77	No HTN (systolic<130 and diastolic <85)	-0.49846	-0.45294	0.22172	-0.1105	-1.2101	0.0434	-1.8746	0.1392	0.1233	Owner of a business	Yes	>=2000
25	university anf higher education	<1	active (moderate -high)	Single	26.96	29	102.5	HTN (Systolic>=130 and/or diastolic>=85)	-0.1491	0.90946	1.17328	-0.0117	-0.6361	-1.9094	0.9752	0.1823	-0.251	Employed	No	>=2000
23	complimentary	>=1		Single	7.37	23.2	80	No HTN (systolic<130 and diastolic <85)	0.58846	0.91694	2.03115	-2.4903	-0.4019	-3.709	-2.5437	1.338	-0.1554	Owner of a business	Yes	>=2000
22	university anf higher education	<1		Single	11.26	22	72.5	No HTN (systolic<130 and diastolic <85)	1.37838	2.81863	7.20784	-2.1662	1.7996	-7.9549	-2.6348	0.5339	0.1722	Employed	Yes	>=2000
24	complimentary	<1		Single	25.79	29.5	95	No HTN (systolic<130 and diastolic <85)	2.20607	1.71622	0.06884	-0.3405	4.8247	-0.1429	0.5993	0.1952	0.2232	Owner of a business	Yes	>=2000
34	secondary	<1	active (moderate -high)	Single	23.99	27.8	99		-0.47861	-0.83573	-0.41433	-0.3786	-1.2654	0.9266	0.3986	0.3151	-0.2794	Employed	No	>=2000
22	technical	>=1	low activity(low)	Single	8.53	19.6	73.8	HTN (Systolic>=130 and/or diastolic>=85)	-0.02764	0.87229	-1.08809	-1.193	-0.1649	-1.3779	-3.1121	0.629	-0.2755	Employed	Yes	>=2000
55	university anf higher education	>=1	active (moderate -high)	Married	34.63	32.8	107	HTN (Systolic>=130 and/or diastolic>=85)	-0.28731	-0.66412	0.05887	0.5021	-0.3537	0.9135	2.34	-0.2055	0.1645	Owner of a business	No	>=2000
22	secondary	>=1	low activity(low)	Single	14.39	21.1	75.5	No HTN (systolic<130 and diastolic <85)	-0.01434	0.35186	-0.34572	-0.0237	0.5947	-0.0135	-2.2997	0.1325	-0.053	Unemployed	No	>=2000
23	university anf higher education	>=1	low activity(low)	Single	15.86	20.2	75.5	HTN (Systolic>=130 and/or diastolic>=85)	0.88413	-0.2436	1.74969	-1.538	1.1192	-1.1847	-2.259	-0.147	-0.1465	Unemployed	Yes	>=2000
49	university anf higher education	<1	active (moderate -high)	Married	32.99	28.9	97.8	No HTN (systolic<130 and diastolic <85)	-0.77378	-0.90284	-0.27972	0.2706	-1.374	1.0273	1.34	-0.6811	0.1212	Owner of a business	Yes	<1400
39	illeterate to primary	<1		Married	17.77	24.8	84	HTN (Systolic>=130 and/or diastolic>=85)	-0.05505	-0.61667	-0.76525	0.2876	-0.2398	1.2465	-1.1903	0.3516	0.0351	Owner of a business	Yes	>=2000
45	complimentary	<1		Single	19.68	23.1	89.6	No HTN (systolic<130 and diastolic <85)	-1.65573	1.44778	0.84255	1.2985	-1.4514	-2.9693	-0.9514	0.0765	-0.464	Unemployed	No	>=2000
44	illeterate to primary	>=1	low activity(low)	Married	30.04	30.4	104.2	No HTN (systolic<130 and diastolic <85)	0.05864	1.89177	-1.11386	0.1468	0.1984	-1.2322	1.5002	0.0046	-0.1007	Owner of a business	Yes	>=2000
32	complimentary	<1	low activity(low)	Married	19.93	25	86		0.26095	2.59917	-1.08613	-1.2403	1.4271	-3.0604	-0.8684	0.1669	-0.0029	Owner of a business	Yes	>=2000
46	illeterate to primary	>=1	low activity(low)	Married	31.67	28.6	98.5	No HTN (systolic<130 and diastolic <85)	-0.38802	-1.14256	-1.02416	0.238	-0.9662	1.871	1.2126	-0.5354	0.0133	Unemployed	No	1400<=energy<2000
21	complimentary	>=1	active (moderate -high)	Single	19.81	25		No HTN (systolic<130 and diastolic <85)	0.02196	-0.99652	-0.54138	-1.1113	-0.7073	0.2675	-1.15	-4.18	1.22	Unemployed	No	>=2000
48	complimentary	>=1		Married	36.05	26.2	95	HTN (Systolic>=130 and/or diastolic>=85)	-0.18121	-0.79954	0.43966	3.6965	2.5961	2.0192	1.2175	-1.42	-0.0245	Owner of a business	Yes	>=2000
20	secondary	<1	low activity(low)	Single	24.44	27	88.5	HTN (Systolic>=130 and/or diastolic>=85)	0.43761	-0.54045	-0.12559	-0.4459	-0.0705	-0.4291	-0.0959	-0.0868	0.2217	Owner of a business	No	>=2000
32	secondary	<1	low activity(low)	Married	23.02	24	85	No HTN (systolic<130 and diastolic <85)	0.07242	-0.5491	-0.02234	-1.0401	-1.2257	-0.7192	-0.7277	-0.346	-0.0233	Employed	No	>=2000
20	university anf higher education	>=1	active (moderate -high)	Single	20.04	25.5	87	HTN (Systolic>=130 and/or diastolic>=85)	1.32165	-0.71298	-1.13683	-1.5043	0.6263	0.2107	-0.7566	0.2383	0.0134	Unemployed	No	>=2000
23	illeterate to primary	>=1	active (moderate -high)	Single	8.8	24.9	78.7	No HTN (systolic<130 and diastolic <85)	0.74264	0.73955	-0.53071	-0.3959	0.7315	-1.7824	-2.2716	1.3197	0.1749	Owner of a business	No	>=2000
54	illeterate to primary	>=1	active (moderate -high)	Married	44.94	33.9	123.4	HTN (Systolic>=130 and/or diastolic>=85)	0.53775	1.05945	-0.6479	0.2704	0.8979	-0.3277	4.1698	-0.9165	-0.4025	Owner of a business	No	>=2000
41	illeterate to primary	>=1	active (moderate -high)	Married	37.52	36.8	115.3	HTN (Systolic>=130 and/or diastolic>=85)	-0.63505	0.42877	-0.74774	-0.0617	-0.3584	-0.0586	3.4341	0.1094	0.3087	Employed	No	>=2000
21	secondary	>=1	active (moderate -high)	Single	22.92	24.8	82	HTN (Systolic>=130 and/or diastolic>=85)	-0.17272	1.83248	-0.82864	0.6281	0.6084	-1.5285	-0.7791	-0.3227	0.25	Unemployed	Yes	>=2000
20	complimentary	<1	active (moderate -high)	Single	23.27	25.3	84.7	HTN (Systolic>=130 and/or diastolic>=85)	0.19476	0.46791	-0.29757	1.2959	0.9771	0.0093	-0.5733	-0.2422	0.171	Employed	Yes	>=2000
22	complimentary	>=1	active (moderate -high)	Single	18.99	23.1	85	No HTN (systolic<130 and diastolic <85)	1.13349	-0.38778	-1.0058	-1.6282	1.1515	-0.1442	-1.2225	0.0361	-0.2307	Owner of a business	No	>=2000
23	complimentary	>=1		Single	19.11	25.6	91.5	No HTN (systolic<130 and diastolic <85)	0.32862	0.63548	0.39976	-0.8008	1.155	-0.6275	-0.6486	0.4666	-0.2556	Owner of a business	No	>=2000
23	university anf higher education	>=1	active (moderate -high)	Single	20.47	23	78	HTN (Systolic>=130 and/or diastolic>=85)	-0.14285	-0.48714	-0.29458	-0.2179	-0.5062	0.639	-1.3846	-0.323	0.1906	Owner of a business	No	>=2000
26	complimentary	>=1	low activity(low)	Married	22	26.4	90.5	HTN (Systolic>=130 and/or diastolic>=85)	0.78409	-1.00257	-0.71122	-0.5942	0.4043	1.1738	-0.3194	0.1853	-0.029	Unemployed	Yes	>=2000
51	secondary	>=1	low activity(low)	Married	45.77	37.7	112.1	HTN (Systolic>=130 and/or diastolic>=85)	-0.57264	0.04719	-0.51644	0.4485	-0.8886	0.1769	4.1872	-0.8767	0.7665	Unemployed	No	>=2000
24	complimentary	<1	active (moderate -high)	Married	15.86	21.8	78.1	No HTN (systolic<130 and diastolic <85)	0.45404	1.1946	-0.87502	-0.566	0.7878	-1.2044	-1.9724	0.0925	-0.0829	Employed	Yes	>=2000
23	university anf higher education	>=1	active (moderate -high)	Married	21.9	25.3	83	No HTN (systolic<130 and diastolic <85)	0.95088	-0.19001	-0.62113	0.1786	1.2885	0.5433	-0.7748	-0.1142	0.2453	Owner of a business	Yes	>=2000
52	illeterate to primary	>=1	low activity(low)	Married	36.94	27.6	101.1	HTN (Systolic>=130 and/or diastolic>=85)	-1.2668	0.6077	0.74439	2.0913	-0.5541	-0.3596	1.7175	-1.2239	-0.1699	Owner of a business	No	>=2000
20	complimentary	>=1	low activity(low)	Single	20.15	20.1	66.1	No HTN (systolic<130 and diastolic <85)	-0.1782	-0.53945	-0.86079	-0.4617	-0.8768	0.6767	-2.2624	-0.9152	0.4554	Owner of a business	No	>=2000
36	illeterate to primary	>=1	low activity(low)	Married	21.31	23.4	85	No HTN (systolic<130 and diastolic <85)	-0.91822	-0.26663	-0.66372	0.5138	-1.4432	0.694	-0.9585	-0.2058	-0.137	Owner of a business	No	1400<=energy<2000
36	complimentary	>=1	low activity(low)	Married	28.78	31.8	101	No HTN (systolic<130 and diastolic <85)	0.42571	0.12814	-1.17518	0.7721	0.756	-0.0601	1.4085	0.2456	0.2589	Owner of a business	Yes	>=2000
33	secondary	>=1	low activity(low)	Married	27.03	33	102	HTN (Systolic>=130 and/or diastolic>=85)	0.01874	0.07448	-0.30126	-0.034	0.475	0.8192	1.4166	0.6158	0.3292	Owner of a business	No	>=2000
23	complimentary	>=1	active (moderate -high)	Single	17.86	22.4	78	No HTN (systolic<130 and diastolic <85)	9e-05	-0.58438	0.3801	-0.2394	-0.4073	0.4257	-1.7096	-0.0777	0.0519	Owner of a business	Yes	>=2000
27	university anf higher education	<1	low activity(low)	Married	24.2	23.2	93	No HTN (systolic<130 and diastolic <85)	-0.82938	1.27035	0.04444	0.634	-1.1359	-1.89	-0.3559	-0.3744	-0.5579	Owner of a business	No	>=2000
29	complimentary	<1	active (moderate -high)	Married	17.04	21.5	78	No HTN (systolic<130 and diastolic <85)	0.29331	-0.74267	-0.31991	-1.1	-0.4659	0.4511	-1.8946	-0.0845	-0.0923	Employed	No	>=2000
24	complimentary	<1	active (moderate -high)	Single	22.19	22	78	HTN (Systolic>=130 and/or diastolic>=85)	0.50354	-0.71873	0.32894	-0.5518	-0.0212	0.2213	-1.3337	-0.645	0.0861	Employed	Yes	>=2000
21	university anf higher education	>=1	active (moderate -high)	Single	26.49	31.5	99.7	HTN (Systolic>=130 and/or diastolic>=85)	1.2356	-1.19394	-0.21299	-0.9671	1.1969	1.6671	1.0889	0.4477	0.2359	Owner of a business	No	>=2000
21	technical	>=1	active (moderate -high)	Single	29.31	31.3	97	HTN (Systolic>=130 and/or diastolic>=85)	0.29875	-0.62593	-0.04679	-0.0045	-0.109	0.1726	1.221	0.0156	0.4161	Employed	No	>=2000
24	university anf higher education	<1	low activity(low)	Married	19.35	19.4	66	No HTN (systolic<130 and diastolic <85)	-0.79682	-0.48997	0.01987	0.2024	-1.5614	0.461	-2.4237	-0.9009	0.3488	Employed	No	1400<=energy<2000
54	university anf higher education	>=1	low activity(low)	Married	39.7	36	110.9	No HTN (systolic<130 and diastolic <85)	-1.25652	0.28806	-0.10954	1.8323	-0.7508	0.6065	3.3625	-0.3573	0.4894	Employed	No	>=2000
28	complimentary	>=1	active (moderate -high)	Single	20.37	30.6	97	No HTN (systolic<130 and diastolic <85)	-2.00677	0.10683	1.69251	1.141	-2.9974	-0.8198	0.2796	1.0219	0.146	Owner of a business	No	<1400
44	illeterate to primary	>=1	active (moderate -high)	Married	28.64	31.5	103	HTN (Systolic>=130 and/or diastolic>=85)	-0.20294	-0.41955	-0.31328	0.0844	-0.5621	0.6194	1.4416	0.2728	0.0948	Owner of a business	No	>=2000
22	university anf higher education	<1	active (moderate -high)	Single	16.32	26.3	83	HTN (Systolic>=130 and/or diastolic>=85)	0.38837	-0.26398	0.40467	-0.375	0.257	0.3489	-1.1985	0.6785	0.2751	Unemployed	No	>=2000
22	university anf higher education	>=1	active (moderate -high)	Single	14.22	23	77	HTN (Systolic>=130 and/or diastolic>=85)	0.88928	-0.94145	-0.88181	-0.6411	0.6562	1.3427	-2.0361	0.4068	0.1192	Unemployed	Yes	>=2000
25	complimentary	>=1		Single	23.01	22.7	81	HTN (Systolic>=130 and/or diastolic>=85)	0.77257	-0.89353	-0.21049	-0.3894	0.5931	1.1238	-1.053	-0.5976	0.0192	Employed	Yes	>=2000
20	university anf higher education	>=1	active (moderate -high)	Married	24.11	29.6	96.3	HTN (Systolic>=130 and/or diastolic>=85)	-0.07665	-1.08917	-0.74237	-0.9425	-1.1928	0.9261	0.4977	0.4372	0.1275	Unemployed	No	>=2000
40	secondary	>=1	active (moderate -high)	Married	26.74	25.9	90.5	HTN (Systolic>=130 and/or diastolic>=85)	0.56837	0.3409	-0.45387	-0.1897	0.2888	-1.786	0.0855	-0.4434	0	Owner of a business	No	>=2000
24	university anf higher education	<1	active (moderate -high)	Single	18.87	24.9	84		0.22201	-0.73437	0.69773	-1.8943	-0.2863	0.1965	-1.0756	0.227	0.0671	Unemployed	Yes	>=2000
24	university anf higher education	>=1	low activity(low)	Single	23.95	28.6	96	HTN (Systolic>=130 and/or diastolic>=85)	-0.53635	0.00764	-0.05015	-0.282	-1.6871	-1.0704	0.3549	0.3348	-0.0018	Unemployed	No	>=2000
21	university anf higher education	<1	low activity(low)	Single	21	25	84	HTN (Systolic>=130 and/or diastolic>=85)	0.45184	0.11915	1.08741	0.2234	1.4279	0.4215	-0.8567	-0.0182	0.1249	Unemployed	Yes	>=2000
33	illeterate to primary	>=1	low activity(low)	Married		18.7	70.5	No HTN (systolic<130 and diastolic <85)	0.38452	-1.24092	-0.42024	-0.7668	-0.0734	1.9499	-0.43	-6.82	1.82	Unemployed	Yes	>=2000
30	secondary	<1		Married	29.85	32.5	109.3	No HTN (systolic<130 and diastolic <85)	0.87986	0.03689	2.85563	0.2056	1.8785	-1.4504	1.9401	0.3966	-0.0991	Owner of a business	Yes	>=2000
38	technical	<1	low activity(low)	Married	23.91	30.6	102.5	No HTN (systolic<130 and diastolic <85)	-0.72218	0.24991	-0.01966	1.1553	-0.4329	-0.1766	0.8598	0.7315	-0.0944	Employed	No	>=2000
28	university anf higher education	<1	low activity(low)		20.69	25.9	92.5	No HTN (systolic<130 and diastolic <85)	1.18064	0.16734	-0.68284	-1.6409	1.2066	-1.059	-0.4166	0.3374	-0.2368	Employed	No	>=2000
31	illeterate to primary	>=1	low activity(low)	Married	26.23	31.4	107.5	HTN (Systolic>=130 and/or diastolic>=85)	1.84931	0.89578	0.77322	0.8523	3.7684	-1.5074	1.3891	0.666	-0.2232	Employed	No	>=2000
25	complimentary	<1	low activity(low)	Single	10.33	20.4	75	No HTN (systolic<130 and diastolic <85)	0.57064	-0.47592	-1.01309	-1.4037	0.335	0.6337	-2.7982	0.5272	-0.2072	Owner of a business	No	>=2000
40	illeterate to primary	>=1		Married	23.71	29	92.5	HTN (Systolic>=130 and/or diastolic>=85)	0.96852	0.62485	0.87045	-0.0973	1.9858	-0.771	0.2323	0.3283	0.2542	Employed	Yes	>=2000
28	secondary	>=1	low activity(low)	Single	26.01	35.6	108	No HTN (systolic<130 and diastolic <85)	-1.5428	-0.80628	-0.10985	0.4584	-2.5391	0.7777	1.8641	1.1787	0.3172	Employed	Yes	<1400
26	technical	>=1	low activity(low)	Single	21.31	24.4	89.5	No HTN (systolic<130 and diastolic <85)	0.19694	-0.27794	-0.89692	-1.0678	-0.2807	-0.1808	-0.6551	0.018	-0.259	Employed	No	>=2000
49	university anf higher education	<1	low activity(low)	Married	28.22	27.6	95.5	No HTN (systolic<130 and diastolic <85)	-1.09966	-0.37857	0.00228	0.3589	-1.9732	0.5338	0.6399	-0.3006	-0.017	Owner of a business	Yes	1400<=energy<2000
32	university anf higher education	<1	low activity(low)	Single	17.77	25.9	86	No HTN (systolic<130 and diastolic <85)	0.07143	1.37967	0.55885	-0.1499	0.6898	-1.5363	-0.9824	0.5234	0.0688	Employed	Yes	>=2000
30	technical	>=1	low activity(low)	Single	23.11	28.3	92	No HTN (systolic<130 and diastolic <85)	-0.82056	0.38999	0.3412	0.8942	0.3671	0.0487	0.0675	0.3025	0.1673	Owner of a business	No	1400<=energy<2000
30	university anf higher education	<1		Married	23.65	26.3	91	No HTN (systolic<130 and diastolic <85)	-0.50173	-1.07686	-0.11706	-0.9218	-1.3848	1.1961	-0.1512	-0.0153	-0.0404	Owner of a business	No	1400<=energy<2000
35	university anf higher education	<1	low activity(low)	Married	28.09	33.7	107	No HTN (systolic<130 and diastolic <85)	-0.82115	-0.4652	0.59011	0.219	-1.3031	0.0247	1.8145	0.6938	0.164	Employed	No	1400<=energy<2000
29	university anf higher education	<1	low activity(low)	Single	32.91	46.1	130	No HTN (systolic<130 and diastolic <85)	-1.61895	0.0078	0.58374	1.411	-1.9985	0.5195	4.6696	2.0822	0.6447	Employed	No	<1400
36	complimentary	>=1	active (moderate -high)	Married	23.82	25.7	90	No HTN (systolic<130 and diastolic <85)	-0.31268	-0.45225	-0.37293	-0.0987	-0.324	0.7026	-0.2455	-0.1295	-0.0625	Employed	No	>=2000
30	complimentary	>=1	low activity(low)	Married	22.35	28.4	88	No HTN (systolic<130 and diastolic <85)	1.17435	0.61972	-1.54318	-1.8056	1.687	-0.9187	-0.1695	0.3034	0.3896	Owner of a business	No	>=2000
28	illeterate to primary	>=1	active (moderate -high)	Married	23.7	28.4	91	No HTN (systolic<130 and diastolic <85)	0.64765	0.99877	-0.96348	0.3275	2.0206	-0.585	0.0909	0.2151	0.2469	Employed	No	>=2000
47	illeterate to primary	>=1	active (moderate -high)	Married	10.09	19.7	70	No HTN (systolic<130 and diastolic <85)	0.06261	-0.18094	-0.96095	-0.6963	-0.8728	-0.3385	-3.109	0.3589	-0.0158	Owner of a business	Yes	>=2000
29	secondary	>=1	active (moderate -high)	Single	15.71	27.2	94	No HTN (systolic<130 and diastolic <85)	-0.19566	-0.0133	-0.21946	-1.1171	-1	-0.6363	-0.6867	1.1253	-0.2431	Employed	No	>=2000
37	university anf higher education	<1	active (moderate -high)	Married	18.07	23.4	85	No HTN (systolic<130 and diastolic <85)	-0.50199	-0.12783	-1.02058	-0.5509	-0.9591	0.2779	-1.2783	0.1817	-0.2085	Employed	No	>=2000
36	university anf higher education	>=1	active (moderate -high)	Married	26.3	34.5	102	No HTN (systolic<130 and diastolic <85)	-0.35549	-0.16206	-0.78312	0.0118	-0.2871	0.433	1.5099	0.8698	0.5135	Employed	No	>=2000
31	illeterate to primary	>=1	active (moderate -high)	Married	25.51	34.9	104	No HTN (systolic<130 and diastolic <85)	0.70262	-0.79679	0.7624	-1.2121	0.7114	0.8333	1.568	1.0641	0.443	Employed	No	>=2000
37	illeterate to primary	<1	low activity(low)	Single	20.53	24.9	92	No HTN (systolic<130 and diastolic <85)	0.16791	-0.07507	-1.29606	-0.9219	0.0091	-0.1624	-0.5674	0.2302	-0.3493	Owner of a business	Yes	>=2000
28	technical	<1	low activity(low)	Married	23.7	35.6	108	HTN (Systolic>=130 and/or diastolic>=85)	-0.50889	-0.45947	-0.53217	-0.0091	-0.8656	0.607	1.6401	1.4575	0.2704	Employed	No	>=2000
30	university anf higher education	<1	active (moderate -high)	Single	26.3	29.7	102	HTN (Systolic>=130 and/or diastolic>=85)	-0.58185	-0.86281	0.7386	0.9649	-0.2528	1.4121	0.964	0.3248	-0.1457	Employed	Yes	1400<=energy<2000
33	university anf higher education	<1	active (moderate -high)	Married	26.84	30.4	102	No HTN (systolic<130 and diastolic <85)	0.24867	-0.67843	-0.78247	-0.8562	-0.2142	1.0253	1.1005	0.3431	-0.0334	Employed	No	>=2000
26	complimentary	<1		Married	10.81	19.5	73.5	No HTN (systolic<130 and diastolic <85)	-0.04229	-0.18677	-1.70642	-1.1955	-0.6225	0.5128	-2.917	0.333	-0.2333	Employed	Yes	>=2000
27	secondary	<1	low activity(low)	Married	31.91	34.5	113	HTN (Systolic>=130 and/or diastolic>=85)	0.31348	0.4548	-0.51092	2.5556	1.849	0.5699	2.5308	0.4707	0.007	Employed	Yes	>=2000
48	illeterate to primary	>=1	low activity(low)	Married	29.06	30.6	101	No HTN (systolic<130 and diastolic <85)	-0.18535	0.25234	-0.84349	0.1966	-0.1125	0.4074	1.297	0.074	0.0974	Owner of a business	Yes	>=2000
25	technical	>=1	low activity(low)	Single	13.12	20.3	72	No HTN (systolic<130 and diastolic <85)	-0.18784	-0.54233	-0.09661	0.1097	-0.1594	0.9341	-2.6626	0.1107	0.0128	Unemployed	No	>=2000
25	university anf higher education	>=1	low activity(low)	Single	23.95	29.5	99	HTN (Systolic>=130 and/or diastolic>=85)	-0.09385	-0.87615	-0.82749	-0.4943	-0.6112	1.0896	0.5885	0.5144	-0.0457	Employed	Yes	>=2000
30	technical	>=1	active (moderate -high)	Single	26.43	29.4	94	No HTN (systolic<130 and diastolic <85)	-0.1758	-0.7239	-0.72719	-0.657	-0.7974	0.761	0.6	0.0745	0.2707	Employed	No	>=2000
30	complimentary	>=1	low activity(low)	Married	21.31	27.4	95	HTN (Systolic>=130 and/or diastolic>=85)	-0.1079	-0.97877	-0.90143	-0.1007	-0.6197	1.2428	-0.0707	0.5015	-0.1516	Owner of a business	Yes	>=2000
26	university anf higher education	>=1	low activity(low)	Single	26.42	26.5	100	HTN (Systolic>=130 and/or diastolic>=85)	-0.80522	-0.55174	-0.00136	0.38	-1.5677	0.3867	0.5322	-0.0985	-0.4623	Owner of a business	No	1400<=energy<2000
38	illeterate to primary	>=1	active (moderate -high)	Married	26.57	27.9	101	HTN (Systolic>=130 and/or diastolic>=85)	1.49264	2.45495	-2.60779	0.8688	4.1278	-1.7119	0.7508	0.0702	-0.3211	Owner of a business	No	>=2000
44	illeterate to primary	>=1	low activity(low)	Married	26.13	24.1	95	No HTN (systolic<130 and diastolic <85)	-0.15348	0.45476	-1.10775	-0.7711	-1.0552	-1.2994	0.0137	-0.4631	-0.5168	Employed	No	>=2000
25	university anf higher education	<1	active (moderate -high)	Single	17.32	25.1	89	HTN (Systolic>=130 and/or diastolic>=85)	0.61803	-0.45166	-0.07453	-1.5209	0.0707	-0.7737	-0.9865	0.5647	-0.218	Employed	No	>=2000
26	university anf higher education	<1	low activity(low)	Single	29.36	31.3	111	HTN (Systolic>=130 and/or diastolic>=85)	0.47947	-0.25369	-1.04577	-0.1763	0.5035	0.9749	1.8392	0.3703	-0.364	Employed	No	>=2000
36	technical	>=1	low activity(low)	Married	29.43	34.6	102	No HTN (systolic<130 and diastolic <85)	-0.09512	-0.05332	-0.54774	0.7085	0.5075	0.8026	1.8226	0.4993	0.5872	Owner of a business	No	>=2000
45	complimentary	>=1	low activity(low)	Married	32.35	33	109	HTN (Systolic>=130 and/or diastolic>=85)	0.79572	0.11282	-1.23572	0.6699	2.0454	1.0979	2.2338	0.1498	0.0403	Unemployed	Yes	>=2000
31	technical	>=1	active (moderate -high)	Single	20.87	25	86	No HTN (systolic<130 and diastolic <85)	-0.49444	-1.11686	-0.39154	-0.1571	-1.2422	1.2192	-0.7814	0.0492	0.011	Employed	Yes	1400<=energy<2000
26	complimentary	>=1	low activity(low)	Single	17.86	25.8	86	HTN (Systolic>=130 and/or diastolic>=85)	0.1313	-0.231	-1.33665	0.411	0.3046	1.0764	-0.9826	0.5049	0.0604	Employed	No	>=2000
32	complimentary	<1		Married	15.08	23.6	86	HTN (Systolic>=130 and/or diastolic>=85)	-0.16748	0.71292	-1.62946	-0.8026	-0.8069	-1.4587	-1.4946	0.5987	-0.2885	Employed	No	>=2000
29	secondary	<1	active (moderate -high)	Married	25.28	32.9	106	No HTN (systolic<130 and diastolic <85)	0.19121	-0.18296	-0.8142	-0.6613	-0.4307	-0.1079	1.4064	0.9155	0.0521	Owner of a business	Yes	>=2000
29	complimentary	>=1	low activity(low)	Married	31.11	39.1	123	HTN (Systolic>=130 and/or diastolic>=85)	-0.42	-0.47644	-0.5589	0.7978	-0.5329	0.8194	3.4055	1.3384	0.0539	Owner of a business	No	>=2000
33	university anf higher education	>=1	low activity(low)	Married	27.23	33.5	109	HTN (Systolic>=130 and/or diastolic>=85)	-0.3029	-1.03945	-0.81205	-0.6408	-1.3068	1.0024	1.789	0.8201	-0.0006	Owner of a business	No	>=2000
35	secondary	<1	active (moderate -high)	Single	20.99	27.4	96.5	HTN (Systolic>=130 and/or diastolic>=85)	-0.12325	1.50671	-0.4251	0.4099	0.6265	-1.8438	-0.0473	0.5699	-0.2543	Employed	No	>=2000
27	university anf higher education	<1	active (moderate -high)	Single	23.87	25.7	80		-1.20317	-0.2269	0.64443	0.3033	-1.3938	0.3605	-0.6674	-0.3814	0.5104	Employed	No	1400<=energy<2000
22	university anf higher education	<1	low activity(low)	Single	22.28	26	82.5	HTN (Systolic>=130 and/or diastolic>=85)	-0.869	-0.53716	0.22113	0.6527	-1.5508	0.9758	-0.6821	-0.0955	0.3748	Owner of a business	Yes	1400<=energy<2000
23	illeterate to primary	>=1		Married	14.9	24.9	77.8	No HTN (systolic<130 and diastolic <85)	-0.1061	-1.2411	-0.69245	-0.0166	-0.8426	1.459	-1.7274	0.5527	0.3442	Employed	Yes	>=2000
22	university anf higher education	<1	low activity(low)	Single	19.35	25.6	86.2	No HTN (systolic<130 and diastolic <85)	-0.32022	0.4257	0.93781	-0.6146	-1.0638	-0.9177	-0.8466	0.313	0.0637	Unemployed	Yes	>=2000
27	technical	>=1		Single	22	29.7	85.5	No HTN (systolic<130 and diastolic <85)	-0.53023	-0.98992	-0.6288	-0.5897	-1.652	0.6364	-0.161	0.4329	0.7056	Owner of a business	No	>=2000
22	university anf higher education	<1	active (moderate -high)	Single	21.31	24.8	79.8	No HTN (systolic<130 and diastolic <85)	0.20414	-0.6552	-0.55995	-0.6193	-0.31	0.6487	-1.0335	-0.1853	0.3436	Unemployed	No	>=2000
42	illeterate to primary	>=1	low activity(low)	Single	22	19.3	79.5	HTN (Systolic>=130 and/or diastolic>=85)	-0.94602	1.14515	3.37164	-1.3217	-1.9834	-3.8428	-1.5964	-0.8926	-0.3758	Employed	Yes	>=2000
26	technical	>=1	active (moderate -high)	Single	15.86	20.9	15.5	No HTN (systolic<130 and diastolic <85)	0.6747	1.86296	0.51098	0.2122	0.3836	-3.702	-4.7677	-1.578	3.3442	Employed	Yes	>=2000
37	technical	>=1	active (moderate -high)	Single	18.21	18.8	74	No HTN (systolic<130 and diastolic <85)	0.085	0.28053	-0.87677	0.0181	0.6471	0.4446	-2.2587	-0.6316	-0.211	Owner of a business	Yes	>=2000
32	illeterate to primary	>=1	low activity(low)	Single	21.84	22.2	89.5	HTN (Systolic>=130 and/or diastolic>=85)	-0.44309	-0.7068	0.26857	0.851	-0.0927	1.7122	-0.8545	-0.2974	-0.5516	Owner of a business	Yes	>=2000
47	complimentary	<1		Married	29.66	29.9	97	HTN (Systolic>=130 and/or diastolic>=85)	0.38421	-0.45847	-0.6915	-0.0359	0.9149	1.9438	1.0966	-0.1852	0.2319	Owner of a business	Yes	>=2000
38	complimentary	>=1	low activity(low)	Single	28.89	30.8	97.5	No HTN (systolic<130 and diastolic <85)	-0.23623	-0.68289	-0.53274	-0.0769	-1.0264	0.8553	1.1499	0.0258	0.3161	Unemployed	Yes	>=2000
22	university anf higher education	>=1		Single		24	82	No HTN (systolic<130 and diastolic <85)	-0.12225	-0.40338	-1.37094	-1.0751	-1.3687	0.4479	-1.09	-4.4	1.27	Unemployed	No	>=2000
36	complimentary	<1		Married	15.64	23.3	84.5	No HTN (systolic<130 and diastolic <85)	-0.02092	0.41087	-0.31684	-0.3324	0.1582	0.1829	-1.5462	0.4523	-0.242	Owner of a business	Yes	>=2000
24	complimentary	>=1		Single	21	27	84	No HTN (systolic<130 and diastolic <85)	0.62873	0.1821	-0.63424	0.5998	1.3026	0.7296	-0.6295	0.2086	0.3993	Employed	Yes	>=2000
54	illeterate to primary	>=1	active (moderate -high)	Married	23.84	26	92.5	No HTN (systolic<130 and diastolic <85)	-0.51997	-0.37396	-0.6923	-0.6164	-1.2254	0.4492	-0.0977	-0.0312	-0.1577	Employed	No	>=2000
21	university anf higher education	>=1	active (moderate -high)	Single	11.48	20.8	72.5	HTN (Systolic>=130 and/or diastolic>=85)	1.03992	0.50019	2.74381	-1.4501	1.6277	-1.4103	-2.7478	0.373	0.0143	Unemployed	Yes	>=2000
23	complimentary	>=1	active (moderate -high)	Single	17.99	25.1	80.3	No HTN (systolic<130 and diastolic <85)	0.72085	-0.48526	2.99615	3.4763	4.6118	1.6841	-1.2925	0.2698	0.2983	Employed	Yes	>=2000
37	complimentary	>=1	low activity(low)	Married	22.35	27.3	93.5	HTN (Systolic>=130 and/or diastolic>=85)	1.3912	1.29841	-1.34089	-2.4489	1.5995	-1.9885	-0.0497	0.3246	-0.0633	Owner of a business	Yes	>=2000
36	technical	<1	low activity(low)	Single	32.63	49.4	137.5	HTN (Systolic>=130 and/or diastolic>=85)	-0.43886	-0.30623	-0.74974	1.1391	0.0852	1.7007	5.3457	2.6837	0.6732	Owner of a business	Yes	1400<=energy<2000
27	illeterate to primary	>=1	active (moderate -high)	Single	12.73	22.8	75.3	No HTN (systolic<130 and diastolic <85)	0.38699	-0.97529	-0.57918	-0.774	0.2271	1.1887	-2.2817	0.5166	0.1519	Owner of a business	No	>=2000
46	illeterate to primary	<1	low activity(low)	Married	14.89	19.9	72	No HTN (systolic<130 and diastolic <85)	-0.17927	-0.61864	-0.92438	0.1706	-0.4258	1.5501	-2.5409	-0.155	-0.0127	Owner of a business	Yes	>=2000
49	illeterate to primary	>=1	active (moderate -high)	Married	24.42	25.7	87	HTN (Systolic>=130 and/or diastolic>=85)	-0.04509	0.35577	-0.59439	-0.5539	-0.8025	-0.7593	-0.3156	-0.276	0.1209	Unemployed	Yes	>=2000
46	complimentary	>=1		Married	29.85	29.8	98.5	HTN (Systolic>=130 and/or diastolic>=85)	-0.72239	0.89459	0.10931	1.0026	-0.2564	-1.4091	1.1738	-0.1774	0.1431	Owner of a business	No	>=2000
43	illeterate to primary	>=1	low activity(low)	Married	37.7	39.5	120.5	HTN (Systolic>=130 and/or diastolic>=85)	0.40314	1.1663	-1.01367	0.6687	1.6982	0.5877	3.9832	0.5255	0.3844	Employed	Yes	>=2000
36	complimentary	>=1	active (moderate -high)	Married	23.91	24.2	84	No HTN (systolic<130 and diastolic <85)	-0.42109	-0.72465	-0.69578	0.275	-0.7631	1.3688	-0.6604	-0.4551	0.0801	Employed	Yes	>=2000
37	complimentary	>=1	active (moderate -high)	Married	21.63	25.4	83.3	No HTN (systolic<130 and diastolic <85)	-0.62898	-0.21762	-1.01906	0.5181	-0.8398	0.9199	-0.782	-0.0679	0.2353	Employed	No	>=2000
21	secondary	<1	active (moderate -high)	Single	20.69	24.9	82.3	No HTN (systolic<130 and diastolic <85)	0.84181	1.58323	0.71675	2.0517	3.411	-1.7041	-0.972	-0.0336	0.2063	Unemployed	No	>=2000
32	technical	<1	low activity(low)	Single	21.42	27.2	93	HTN (Systolic>=130 and/or diastolic>=85)	0.51058	-0.34334	0.16915	-0.8773	0.4976	0.1429	-0.1768	0.408	-0.0728	Employed	No	>=2000
21	university anf higher education	<1	active (moderate -high)	Single	28.33	33.4	99	HTN (Systolic>=130 and/or diastolic>=85)	1.03888	0.95093	-0.4475	-0.2858	1.7806	-1.6103	1.4507	0.4207	0.5705	Unemployed	No	>=2000
30	illeterate to primary	<1		Single	24.33	27.6	104.5	No HTN (systolic<130 and diastolic <85)	0.76645	0.76694	3.54933	-3.207	-0.9676	-4.5036	0.6498	0.3944	-0.6062	Owner of a business	No	>=2000
25	complimentary	<1	low activity(low)	Single	14.39	23.6	80	HTN (Systolic>=130 and/or diastolic>=85)	0.04873	-0.05594	1.36915	-1.4824	-1.0561	-2.1031	-1.8267	0.5242	0.0291	Owner of a business	No	>=2000
38	illeterate to primary	>=1		Single	14.29	21.1	77	No HTN (systolic<130 and diastolic <85)	1.46271	-0.29423	0.10499	-1.2803	1.7415	-0.096	-2.2491	0.1792	-0.1446	Employed	No	>=2000
26	university anf higher education	>=1	active (moderate -high)	Single	33.49	38.5	116.5	HTN (Systolic>=130 and/or diastolic>=85)	-0.29336	0.54579	0.64867	-0.13	0.5717	0.4557	3.2902	0.8206	0.3898	Employed	No	>=2000
35	complimentary	>=1	active (moderate -high)	Married	18.63	26.1	91.3	No HTN (systolic<130 and diastolic <85)	1.18577	2.73115	1.48115	1.1243	3.7101	-2.111	-0.6445	0.5794	-0.1771	Employed	Yes	>=2000
25	complimentary	<1		Married	24.11	30.6	92.5	No HTN (systolic<130 and diastolic <85)	0.22491	-0.3667	-0.30552	-0.5002	0.3337	0.0963	0.4498	0.4565	0.4773	Employed	No	>=2000
30	illeterate to primary	>=1		Married	21.31	25.1	87	No HTN (systolic<130 and diastolic <85)	1.21566	-0.86176	-0.3034	-1.0134	1.3695	1.0908	-0.6853	0.0312	-0.0244	Employed	Yes	>=2000
44	illeterate to primary	>=1		Married	26.13	23.6	88	HTN (Systolic>=130 and/or diastolic>=85)	0.5801	0.5849	-0.76036	-1.349	0.5392	-0.5688	-0.3464	-0.6973	-0.191	Employed	Yes	>=2000
26	secondary	<1	active (moderate -high)	Single	15.39	20.6	75.5	No HTN (systolic<130 and diastolic <85)	-0.11896	-0.76596	-0.61201	-0.2431	-0.846	0.8218	-2.2584	-0.0437	-0.1	Employed	Yes	>=2000
33	illeterate to primary	>=1	active (moderate -high)	Married	24.85	24.2	94.5	No HTN (systolic<130 and diastolic <85)	-0.0598	-0.02269	-0.58893	-1.0501	-1.1281	-0.8336	-0.1126	-0.3019	-0.4911	Employed	Yes	>=2000
43	illeterate to primary	>=1	active (moderate -high)	Married	23.71	28.1	101.5	No HTN (systolic<130 and diastolic <85)	0.6127	0.34086	-1.41742	-0.2294	1.5233	0.2254	0.5195	0.454	-0.377	Employed	Yes	>=2000
37	university anf higher education	<1	low activity(low)	Married	27.23	29.6	103.5	No HTN (systolic<130 and diastolic <85)	-0.34478	-0.97591	-0.6202	-0.726	-1.5308	0.8181	1.117	0.2477	-0.2144	Employed	No	>=2000
27	technical	>=1	active (moderate -high)	Single	20.04		85.8	HTN (Systolic>=130 and/or diastolic>=85)	-0.40196	0.09858	-0.0824	-0.0825	-0.958	-0.5642				Employed	No	>=2000
24	university anf higher education	<1	low activity(low)	Single	19.92	27.8	100	No HTN (systolic<130 and diastolic <85)	0.0825	0.14264	0.03616	0.7958	0.3656	0.3861	0.0499	0.8351	-0.4145	Employed	No	>=2000
29	complimentary	>=1	active (moderate -high)	Married	19.23	33.6	102.5	No HTN (systolic<130 and diastolic <85)	-0.03825	-0.12763	-0.66011	-0.0895	0.0696	1.0037	0.7448	1.6348	0.2201	Owner of a business	No	>=2000
39	illeterate to primary	>=1	active (moderate -high)	Married	22.54	27.3	97.3	HTN (Systolic>=130 and/or diastolic>=85)	1.15711	0.33912	-0.33197	-0.3158	1.6913	-0.4083	0.1279	0.3922	-0.2753	Employed	No	>=2000
23	university anf higher education	>=1		Single	13.31	23	77.5	No HTN (systolic<130 and diastolic <85)	-0.79451	0.06148	-0.10882	1.0575	-0.6332	0.6971	-2.1011	0.5313	0.0748	Unemployed	Yes	>=2000
24	university anf higher education	<1	low activity(low)	Single	22.37	31.3	102	No HTN (systolic<130 and diastolic <85)	1.48062	0.60104	0.61739	-0.1102	3.0897	0.0313	0.771	0.9859	0.0014	Unemployed	Yes	>=2000
31	complimentary	>=1	active (moderate -high)	Single	24.66	26.1	99	HTN (Systolic>=130 and/or diastolic>=85)	0.36779	-0.58189	-0.73173	-0.8444	0.5534	1.229	0.2759	0.0487	-0.4916	Owner of a business	Yes	>=2000
46	complimentary	>=1	low activity(low)	Married	27.67	26.8	91	HTN (Systolic>=130 and/or diastolic>=85)	0.60762	0.61876	0.23168	2.1139	1.8748	0.3664	0.2935	-0.446	0.1071	Employed	Yes	>=2000
43	complimentary	<1	low activity(low)	Married	23.63	28	93	No HTN (systolic<130 and diastolic <85)	-0.05781	-0.18508	-0.96092	0.0896	-0.3218	0.2733	0.1307	0.234	0.0843	Employed	Yes	>=2000
27	technical	<1	active (moderate -high)	Single	24.28	31.6	106.5	HTN (Systolic>=130 and/or diastolic>=85)	-0.01343	-0.50528	-1.19961	-0.6505	-0.2088	0.9671	1.1781	0.8978	-0.1803	Owner of a business	No	>=2000
40	university anf higher education	<1	active (moderate -high)	Single	38.71	36.5	123.5	HTN (Systolic>=130 and/or diastolic>=85)	0.82422	-0.67356	3.93517	6.2792	6.5584	0.7529	3.8652	0.1342	-0.1821	Employed	No	>=2000
44	complimentary	<1	active (moderate -high)	Single	29.76	24.5	96.5	HTN (Systolic>=130 and/or diastolic>=85)	1.26725	-0.33652	0.17925	0.0009	2.232	0.5933	0.4724	-0.8206	-0.4771	Employed	No	>=2000
25	complimentary	>=1	low activity(low)	Single	11.91	19.4	68.5	No HTN (systolic<130 and diastolic <85)	0.97395	0.16905	-0.4553	-0.8484	1.4235	-0.2477	-3.0365	0.0629	0.0587	Owner of a business	No	>=2000
23	technical	<1	active (moderate -high)	Single	13.68	26.4	91	HTN (Systolic>=130 and/or diastolic>=85)	2.46454	0.10695	0.19834	-1.5219	3.6921	-0.595	-1.1023	1.2058	-0.2223	Owner of a business	No	>=2000
20	university anf higher education	>=1	active (moderate -high)	Single	18.5	26.7	88	HTN (Systolic>=130 and/or diastolic>=85)	2.63701	-1.06721	1.42087	-1.6907	3.2495	-0.0094	-0.7297	0.5815	0.0861	Unemployed	Yes	>=2000
25	university anf higher education	>=1	low activity(low)	Single	18.37	25	86.5	No HTN (systolic<130 and diastolic <85)	-1.00511	-0.86449	0.21552	0.844	-1.2634	0.776	-0.9995	0.3666	-0.0644	Employed	No	1400<=energy<2000
34	complimentary	>=1	active (moderate -high)	Married	24.33	28.7	104	HTN (Systolic>=130 and/or diastolic>=85)	-0.17389	0.10047	-1.13269	0.2192	-0.4694	0.4203	0.7552	0.5086	-0.4246	Employed	No	>=2000
47	complimentary	>=1	active (moderate -high)	Married	32.01	33.9	123.5	HTN (Systolic>=130 and/or diastolic>=85)	-1.04544	1.04783	0.7569	2.9505	0.5726	-0.6934	2.9242	0.652	-0.6694	Employed	No	>=2000
44	complimentary	>=1	low activity(low)	Married	31.15	31.5	108	No HTN (systolic<130 and diastolic <85)	-0.03832	1.06013	-1.19466	-0.616	0.2084	-0.3539	1.9036	0.0985	-0.1338	Owner of a business	No	>=2000
34	complimentary	<1	active (moderate -high)	Married	22.54	30.8	98.5	HTN (Systolic>=130 and/or diastolic>=85)	-0.19003	0.18445	-0.4167	0.5367	0.3635	-0.0166	0.574	0.8152	0.1276	Employed	No	>=2000
30	illeterate to primary	<1		Married	22.05	26.6	90	No HTN (systolic<130 and diastolic <85)	-0.24748	0.25798	-0.03538	-0.2934	-0.8076	-0.2475	-0.3061	0.1965	0.0364	Employed	Yes	>=2000
32	technical	<1	active (moderate -high)	Married	18.36	23.1	85.5	HTN (Systolic>=130 and/or diastolic>=85)	-0.18396	-0.11531	-0.5543	-0.245	-0.5246	0.1058	-1.2612	0.1274	-0.2699	Employed	No	>=2000
26	secondary	>=1	active (moderate -high)	Single	23.7	27.8	92	No HTN (systolic<130 and diastolic <85)	0.46208	-0.14616	0.23844	-0.8878	-0.0361	-0.8599	0.0677	0.1741	0.1103	Owner of a business	No	>=2000
35	complimentary	>=1	low activity(low)	Single	17.77	22.2	82.5	No HTN (systolic<130 and diastolic <85)	0.27237	0.84019	-0.50748	0.8783	0.8704	0.0066	-1.5484	0.0209	-0.2344	Owner of a business	No	>=2000
27	technical	>=1	low activity(low)	Single	20.9	23.5	87	No HTN (systolic<130 and diastolic <85)	1.78365	0.28293	1.48887	-2.9099	1.5353	-2.1485	-0.9051	-0.0976	-0.2494	Owner of a business	No	>=2000
34	university anf higher education	>=1	low activity(low)	Single	20.99	24.2	84.5	No HTN (systolic<130 and diastolic <85)	-0.29343	0.13664	-0.48437	0.2878	-0.597	1.0857	-0.9248	-0.0914	-0.01	Unemployed	Yes	>=2000
46	university anf higher education	<1	low activity(low)	Single	31.41	34.4	110.5	HTN (Systolic>=130 and/or diastolic>=85)	-1.13951	4.16591	0.3946	2.766	-0.7546	-4.6867	2.363	0.4548	0.1237	Employed	Yes	>=2000
41	university anf higher education	>=1	low activity(low)	Married	34.87	29.9	107.3	No HTN (systolic<130 and diastolic <85)	0.5875	1.76469	-0.339	-1.0869	1.1627	-2.4068	2.0495	-0.5519	-0.2366	Employed	No	>=2000
41	illeterate to primary	<1	low activity(low)	Married	19.68	25	83	HTN (Systolic>=130 and/or diastolic>=85)	0.15048	-0.649	-0.8206	-0.4008	-0.5067	1.0873	-1.0213	0.1239	0.1633	Employed	Yes	>=2000
47	university anf higher education	>=1	low activity(low)	Married	31.93	27.9	104.3	HTN (Systolic>=130 and/or diastolic>=85)	-1.96324	0.51372	0.44261	1.7238	-2.093	0.2422	1.4072	-0.4997	-0.4014	Employed	Yes	1400<=energy<2000
25	illeterate to primary	>=1	low activity(low)	Single	28.63	33.2	110	HTN (Systolic>=130 and/or diastolic>=85)	0.60661	0.00523	-0.18346	0.7098	1.1649	-0.0103	1.9323	0.6409	-0.0717	Employed	Yes	>=2000
25	complimentary	<1	low activity(low)	Married	15.07	19.9	74	No HTN (systolic<130 and diastolic <85)	0.87638	0.08911	-0.03375	-1.5514	0.8003	-0.8294	-2.4412	-0.1288	-0.1263	Employed	Yes	>=2000
34	complimentary	<1	low activity(low)	Married	28.44	24.4	90.8	No HTN (systolic<130 and diastolic <85)	1.00476	-0.25699	0.67252	-0.9849	1.4015	1.045	0.0879	-0.8154	-0.1891	Owner of a business	Yes	>=2000
22	university anf higher education	>=1	active (moderate -high)	Single	25.79	27.9	92.8	No HTN (systolic<130 and diastolic <85)	-0.00886	-0.30977	-0.1824	0.9941	0.2246	0.7791	0.3208	-0.0427	0.1313	Employed	No	>=2000
22	university anf higher education	>=1	low activity(low)	Single	24.11	27	90	HTN (Systolic>=130 and/or diastolic>=85)	0.2428	0.23015	-0.04493	0.4692	0.6132	-0.0112	-0.0681	-0.0158	0.1235	Unemployed	Yes	>=2000
22	secondary	>=1	active (moderate -high)	Single	27.22	27.8	99	HTN (Systolic>=130 and/or diastolic>=85)	1.62986	-0.93686	1.21178	-2.5842	0.5744	-0.1276	0.7087	-0.0778	-0.2177	Owner of a business	Yes	>=2000
30	university anf higher education	>=1	low activity(low)	Married	19.43	21.1	81.5	No HTN (systolic<130 and diastolic <85)	-0.0034	0.1837	3.33633	0.3007	0.1861	-2.1726	-1.5582	-0.332	-0.2984	Owner of a business	Yes	>=2000
41	technical	<1	low activity(low)	Married	29.85	24.3	94	HTN (Systolic>=130 and/or diastolic>=85)	-0.97794	-0.54524	-0.20802	0.0877	-1.8817	0.758	0.3519	-0.9174	-0.3604	Owner of a business	Yes	1400<=energy<2000
34	university anf higher education	<1		Married	32.83	27.2	99.8	No HTN (systolic<130 and diastolic <85)	-0.79051	0.62062	0.53027	1.9989	-0.3192	-0.0521	1.2175	-0.8052	-0.229	Owner of a business	Yes	>=2000
34	complimentary	<1	low activity(low)	Married	29.64	28.8	95.3	HTN (Systolic>=130 and/or diastolic>=85)	0.09125	1.4503	-0.78737	0.6099	0.3576	-1.1926	0.8996	-0.3468	0.1858	Owner of a business	No	>=2000
44	complimentary	>=1	active (moderate -high)	Married	19.19	20.8	85.5	No HTN (systolic<130 and diastolic <85)	0.26902	-0.46664	-0.68847	0.1013	0.3612	1.3009	-1.4376	-0.2293	-0.5634	Owner of a business	Yes	>=2000
46	secondary	>=1	low activity(low)	Married	31.41	32.8	112	HTN (Systolic>=130 and/or diastolic>=85)	0.18899	0.02071	-0.46503	0.9317	0.2358	0.1119	2.2469	0.3121	-0.1795	Unemployed	Yes	>=2000
22	technical	>=1		Single	19.11	25.1	84	HTN (Systolic>=130 and/or diastolic>=85)	3.53418	3.00143	-1.34848	-2.1225	6.4028	-2.0692	-1.023	0.227	0.1072	Owner of a business	Yes	>=2000
28	university anf higher education	>=1	active (moderate -high)	Married	18.37	23.8	82.5	No HTN (systolic<130 and diastolic <85)	1.34751	-0.92603	-0.44877	-0.714	1.6539	1.9635	-1.3022	0.1359	0.0047	Employed	No	>=2000
39	technical	>=1	active (moderate -high)	Married	29	34.7	107.8	No HTN (systolic<130 and diastolic <85)	1.32559	0.72194	0.54723	0.9114	3.4001	-1.0794	2.0439	0.7109	0.2712	Employed	Yes	>=2000
29	technical	>=1	low activity(low)	Married	16.17	32.3	101.8	HTN (Systolic>=130 and/or diastolic>=85)	0.09733	1.60519	0.99085	1.6683	1.3656	-1.3649	0.2716	1.8432	0.0274	Employed	Yes	>=2000
24	technical	>=1	active (moderate -high)	Single	19.92	24	80	HTN (Systolic>=130 and/or diastolic>=85)	-0.97853	-0.18358	-0.31015	0.015	-1.6801	0.4073	-1.2431	-0.0979	0.1974	Employed	Yes	1400<=energy<2000
49	complimentary	>=1		Married	10.09	19.4	75	No HTN (systolic<130 and diastolic <85)	0.27625	2.30207	-0.3589	-0.226	1.0601	-3.169	-2.9267	0.4514	-0.3391	Employed	Yes	>=2000
52	technical	>=1		Married	34.53	32.4	118	HTN (Systolic>=130 and/or diastolic>=85)	0.56785	4.88072	-0.32734	1.9631	3.4712	-3.6498	2.7602	0.0379	-0.5142	Owner of a business	Yes	>=2000
48	secondary	>=1	low activity(low)	Married	22.8	25.2	85	No HTN (systolic<130 and diastolic <85)	-0.55259	0.40024	0.2882	0.3163	-1.2295	-1.1998	-0.608	-0.1788	0.1425	Unemployed	Yes	>=2000
50	secondary	<1		Single	24.38	24.8	82.5	HTN (Systolic>=130 and/or diastolic>=85)	-0.74596	-0.2532	-0.41616	-0.4121	-1.396	0.1824	-0.6129	-0.4826	0.2552	Owner of a business	No	1400<=energy<2000
36	illeterate to primary	>=1	low activity(low)	Married	25.8	25.2	86	No HTN (systolic<130 and diastolic <85)	-0.3903	-0.93685	-0.7201	-0.1954	-0.9361	1.3151	-0.2753	-0.518	0.1446	Employed	Yes	1400<=energy<2000
28	university anf higher education	>=1	low activity(low)	Single	19.7	24.7	86	HTN (Systolic>=130 and/or diastolic>=85)	-0.38899	0.08505	-1.47517	-1.1928	-1.8793	-0.1774	-0.9319	0.1549	-0.0567	Unemployed	No	>=2000
22	technical	<1	low activity(low)	Single	7.96	18.9	71.3	No HTN (systolic<130 and diastolic <85)	0.35296	-0.4727	0.03705	-1.0342	-0.4348	-0.8989	-3.3555	0.5544	-0.2428	Unemployed	Yes	>=2000
34	complimentary	>=1	low activity(low)	Single	17.39	24.4	70.5	HTN (Systolic>=130 and/or diastolic>=85)	-0.43644	0.01624	-0.68548	0.3322	-0.8436	0.7202	-1.8549	0.0123	0.7364	Owner of a business	No	>=2000
46	complimentary	>=1	active (moderate -high)	Married	26.86	25.9	92.4	No HTN (systolic<130 and diastolic <85)	0.58324	0.15326	-1.17406	-0.7516	0.4295	0.6917	0.1749	-0.4131	-0.1047	Employed	No	>=2000
24	secondary	>=1	active (moderate -high)	Single	22.09	23.5	90.5	HTN (Systolic>=130 and/or diastolic>=85)	0.41337	0.27079	-0.72839	0.0568	0.2665	-0.1046	-0.6329	-0.1484	-0.4169	Employed	Yes	>=2000
30	complimentary	>=1		Married	28.44	30.4	97	No HTN (systolic<130 and diastolic <85)	0.20757	-0.40079	-0.76116	0.7191	0.7537	1.419	1.0412	0.0245	0.2829	Employed	Yes	>=2000
47	illeterate to primary	<1	low activity(low)	Single	25.88	30.3	108.5	HTN (Systolic>=130 and/or diastolic>=85)	0.4314	0.2709	-1.69413	-0.7913	0.4031	-0.0381	1.2729	0.6071	-0.4389	Owner of a business	Yes	>=2000
25	technical	>=1	active (moderate -high)	Single	19.81	24.7	88	HTN (Systolic>=130 and/or diastolic>=85)	0.44396	-0.8606	0.17316	-0.1526	0.4672	0.9326	-0.825	0.201	-0.156	Unemployed	Yes	>=2000
48	complimentary	>=1		Married	27.33	27.8	91.5	No HTN (systolic<130 and diastolic <85)	-0.24499	0.63504	-1.3833	0.2633	0.0086	-0.1645	0.4015	-0.2732	0.2161	Owner of a business	Yes	>=2000
54	illeterate to primary	>=1		Married	26.35	28.8	97	No HTN (systolic<130 and diastolic <85)	0.96564	2.89745	-0.67497	2.1472	3.8601	-1.3114	0.6558	0.0946	0.0201	Employed	Yes	>=2000
28	university anf higher education	>=1	active (moderate -high)	Single	22.47	27.1	95.8	HTN (Systolic>=130 and/or diastolic>=85)	0.39222	-1.22634	-0.41069	-1.1767	0.3262	1.2421	0.0302	0.3381	-0.2229	Employed	No	>=2000
42	technical	>=1	low activity(low)	Single	28	26	91.5	HTN (Systolic>=130 and/or diastolic>=85)	0.3146	-0.37536	-0.68022	-1.3622	-0.2772	0.2478	0.2644	-0.5565	-0.0147	Employed	No	>=2000
31	complimentary	>=1	active (moderate -high)	Single	24.41	28.5	88.5	HTN (Systolic>=130 and/or diastolic>=85)	-0.50988	-1.0445	0.05331	-0.0269	-1.3345	0.8506	0.0716	0.0856	0.4263	Employed	No	1400<=energy<2000
32	complimentary	<1	low activity(low)	Married	29.85	35.8	104.8	HTN (Systolic>=130 and/or diastolic>=85)	-0.13808	0.3465	-0.68403	0.2081	-0.0827	0.0288	2.1195	0.6562	0.6066	Owner of a business	Yes	>=2000
36	illeterate to primary	<1	active (moderate -high)	Married	19.56	23.2	88.5	HTN (Systolic>=130 and/or diastolic>=85)	0.59479	1.04362	0.02224	-0.0267	1.2749	-2.2816	-0.999	0.0732	-0.3961	Owner of a business	Yes	>=2000
32	complimentary	<1	low activity(low)	Married	28.61	26.3	100	HTN (Systolic>=130 and/or diastolic>=85)	-0.30272	-0.45785	-0.26731	0.7036	0.1787	1.1174	0.7243	-0.3828	-0.4423	Owner of a business	No	1400<=energy<2000
36	secondary	>=1	active (moderate -high)	Married	27.1	29.4	102.5	No HTN (systolic<130 and diastolic <85)	-0.45492	-1.10388	-0.39052	-0.2956	-1.3041	1.0483	1.0371	0.2139	-0.1897	Employed	Yes	1400<=energy<2000
41	illeterate to primary	>=1	low activity(low)	Married	31.37	30.1	96.8	No HTN (systolic<130 and diastolic <85)	-0.36788	-0.09692	-1.20079	0.5219	-0.4031	0.5394	1.279	-0.3718	0.313	Employed	Yes	>=2000
24	secondary	<1	active (moderate -high)	Single	19.35	25	89.8	No HTN (systolic<130 and diastolic <85)	-0.13359	-0.78692	-0.57911	-0.824	-1.222	0.4487	-0.7686	0.3265	-0.2333	Employed	No	>=2000
21	secondary	>=1	low activity(low)	Single	11.15	20.6	74.8	HTN (Systolic>=130 and/or diastolic>=85)	-0.19903	-0.52689	0.56561	-0.2478	-0.5392	0.6362	-2.7032	0.4497	-0.1441	Unemployed	Yes	>=2000
21	technical	<1	active (moderate -high)	Single	19.47	25.4	99.8	HTN (Systolic>=130 and/or diastolic>=85)	0.35495	0.80251	0.65726	-0.3167	0.4093	-1.2023	-0.2722	0.6177	-0.7319	Owner of a business	Yes	>=2000
24	complimentary	<1		Single	11.8	23.9	76	No HTN (systolic<130 and diastolic <85)	0.0967	-0.59267	0.41611	1.1121	0.8649	1.3754	-2.2133	0.7736	0.2481	Owner of a business	Yes	>=2000
39	secondary	>=1	low activity(low)	Married	26.84	30.7	111	HTN (Systolic>=130 and/or diastolic>=85)	0.35303	0.70691	0.15101	-0.5396	0.6837	-1.365	1.5279	0.6087	-0.4953	Owner of a business	No	>=2000
27	complimentary	>=1	low activity(low)	Single	19.64	25.5	94.5	HTN (Systolic>=130 and/or diastolic>=85)	-0.27986	-0.43842	-0.35271	-0.5978	-1.1715	0.0601	-0.4799	0.4665	-0.4291	Employed	No	>=2000
26	secondary	>=1		Single	22.56	28.3	100.5	HTN (Systolic>=130 and/or diastolic>=85)	1.05778	0.80729	0.38788	0.2745	3.2264	0.4057	0.3813	0.5836	-0.324	Employed	Yes	>=2000
27	technical	<1	low activity(low)	Single	25.5	27.9	93	No HTN (systolic<130 and diastolic <85)	0.39425	1.18351	-0.213	0.0865	0.4658	-2.5054	0.2965	-0.0082	0.103	Owner of a business	Yes	>=2000
30	technical	<1	low activity(low)	Single	24.16	25.1	87	No HTN (systolic<130 and diastolic <85)	0.24976	-1.39517	1.15416	0.7833	0.9375	1.4129	-0.4037	-0.3079	0.0394	Owner of a business	Yes	>=2000
43	secondary	<1	active (moderate -high)	Married	33.61	29.2	108	HTN (Systolic>=130 and/or diastolic>=85)	-0.07972	-0.03679	-0.48761	-0.7898	-0.5358	-0.4615	1.8829	-0.4569	-0.397	Employed	No	>=2000
31	university anf higher education	>=1	active (moderate -high)	Single		31.2	108	HTN (Systolic>=130 and/or diastolic>=85)	-0.91835	-0.14086	-0.34039	0.3665	-1.6548	-0.1441				Employed	No	>=2000
38	university anf higher education	<1	active (moderate -high)	Married	18.91	19.9	72	No HTN (systolic<130 and diastolic <85)	-0.23607	2.22022	-1.30724	-0.4507	-0.8787	-2.8203	-2.151	-0.6394	0.0692	Owner of a business	Yes	>=2000
44	secondary	>=1	low activity(low)	Married	32.43	31.1	110.5	HTN (Systolic>=130 and/or diastolic>=85)	-1.05249	-0.27671	0.55505	0.8268	-1.1868	0.0355	2.0819	-0.0464	-0.314	Owner of a business	No	>=2000
20	university anf higher education	>=1	active (moderate -high)	Single	19.35	21.7	78	No HTN (systolic<130 and diastolic <85)	0.76421	-0.22087	-0.50167	-1.5646	0.1308	-0.2928	-1.6433	-0.3365	-0.0129	Unemployed	No	>=2000
22	university anf higher education	<1	low activity(low)	Single	20.26	23.7	88	No HTN (systolic<130 and diastolic <85)	0.16592	-0.61509	-0.52529	-1.2547	-0.4899	0.4781	-0.8986	0.0306	-0.2881	Unemployed	No	>=2000
26	university anf higher education	<1	active (moderate -high)	Single	29.03	32.7	103	No HTN (systolic<130 and diastolic <85)	-2.0094	0.15451	1.20332	1.8557	-2.0208	-0.6506	1.6129	0.3602	0.2645	Unemployed	No	1400<=energy<2000
37	university anf higher education	>=1	low activity(low)	Married	25.36	24.9	91	No HTN (systolic<130 and diastolic <85)	0.16342	0.10988	-0.12496	-0.9979	0.0412	-0.3391	-0.1426	-0.3783	-0.1955	Owner of a business	No	>=2000
29	technical	<1		Single	16.02	21.6	77.5	HTN (Systolic>=130 and/or diastolic>=85)	0.72242	-0.02968	-0.29006	-0.5174	1.3108	0.0209	-2.0062	0.0362	-0.0734	Owner of a business	Yes	>=2000
25	complimentary	>=1	active (moderate -high)	Single	20.26	18.9	75	HTN (Systolic>=130 and/or diastolic>=85)	0.27878	0.82484	-0.8765	-0.562	0.351	-1.1139	-2.0007	-0.8371	-0.2063	Employed	No	>=2000
26	university anf higher education	>=1	active (moderate -high)	Single	27.03	31.8	109.5	HTN (Systolic>=130 and/or diastolic>=85)	-0.86973	0.7863	0.4581	2.3346	0.1218	-0.6001	1.5984	0.6648	-0.2655	Employed	No	>=2000
45	university anf higher education	<1	active (moderate -high)	Married	30.79	27.6	107	No HTN (systolic<130 and diastolic <85)	-0.45385	0.03136	-0.05455	-0.0469	-0.7251	0.3426	1.3844	-0.3236	-0.6172	Employed	Yes	>=2000
26	university anf higher education	<1	low activity(low)	Single	27.48	28	99	HTN (Systolic>=130 and/or diastolic>=85)	0.75069	0.48726	-1.01921	-1.5616	0.7037	-0.1605	0.7652	-0.0771	-0.1743	Owner of a business	No	>=2000
32	illeterate to primary	>=1	active (moderate -high)	Married	17.77	20.7	70	HTN (Systolic>=130 and/or diastolic>=85)	0.60317	0.94692	-1.14809	-0.9724	1.1669	-1.6246	-2.2506	-0.4564	0.276	Owner of a business	Yes	>=2000
23	university anf higher education	>=1	active (moderate -high)	Single	21.71	24	89	HTN (Systolic>=130 and/or diastolic>=85)	0.9829	0.40763	-0.63657	-0.9673	0.7982	-1.1716	-0.6829	-0.0875	-0.2768	Employed	Yes	>=2000
41	secondary	>=1	active (moderate -high)	Married	28.22	27.5	96	HTN (Systolic>=130 and/or diastolic>=85)	0.08051	0.50441	-0.3462	0.0853	0.1641	-1.1825	0.6487	-0.3007	-0.0607	Owner of a business	No	>=2000
30	secondary	>=1	low activity(low)	Married	25.13	21.6	85	HTN (Systolic>=130 and/or diastolic>=85)	-0.06168	0.88101	-0.85747	0.1895	-0.1781	-0.5391	-0.7983	-0.8758	-0.3132	Owner of a business	Yes	>=2000
44	illeterate to primary	>=1		Married	18.25	22.1	77	HTN (Systolic>=130 and/or diastolic>=85)	-0.06996	3.09311	-2.77687	-0.8378	-0.356	-1.6441	-1.751	-0.1874	0.0721	Owner of a business	Yes	>=2000
29	complimentary	>=1	active (moderate -high)	Single	18.37	28.8	101	No HTN (systolic<130 and diastolic <85)	1.13923	0.92714	-1.01856	-1.6048	1.0906	-1.9262	0.0518	1.1566	-0.3706	Owner of a business	No	>=2000
22	technical	>=1	active (moderate -high)	Single	19.11	22.3	77	HTN (Systolic>=130 and/or diastolic>=85)	0.95241	1.01076	0.21903	0.2661	2.8137	-0.1653	-1.6416	-0.2653	0.121	Unemployed	No	>=2000
39	illeterate to primary	>=1	active (moderate -high)	Married	22.73	23.1	83	HTN (Systolic>=130 and/or diastolic>=85)	-0.40318	2.72402	-1.54614	0.8151	0.3013	-2.4175	-0.9423	-0.463	-0.0378	Owner of a business	No	>=2000
33	secondary	>=1		Married	16.92	22.9	78.8	No HTN (systolic<130 and diastolic <85)	-0.83987	0.74564	-0.82018	0.0853	-1.8541	-1.4916	-1.7153	0.1071	0.0543	Owner of a business	No	>=2000
28	technical	>=1	low activity(low)	Single	27.73	30.3	106	HTN (Systolic>=130 and/or diastolic>=85)	0.68818	2.0812	-0.51292	0.5571	1.5789	-2.3698	1.347	0.324	-0.2567	Employed	No	>=2000
32	complimentary	<1	active (moderate -high)	Married	29.85	47.8	150	HTN (Systolic>=130 and/or diastolic>=85)	0.72011	0.34098	0.21087	0.4318	1.9815	-0.2845	5.4338	3.1552	-0.3083	Owner of a business	No	>=2000
42	complimentary	>=1	active (moderate -high)	Married	32.67	28.8	108.3	No HTN (systolic<130 and diastolic <85)	-1.07991	0.96265	0.07525	1.4433	-1.5092	-1.9492	1.7536	-0.3868	-0.4895	Owner of a business	Yes	>=2000
41	complimentary	>=1	low activity(low)	Married	32.67	28.4	100	No HTN (systolic<130 and diastolic <85)	-0.24225	1.35901	-0.48466	0.95	0.4563	-0.5302	1.3572	-0.6349	-0.0717	Employed	No	>=2000
37	technical	<1	low activity(low)	Married	24.81	24.7	93.5	No HTN (systolic<130 and diastolic <85)	-0.78288	-0.6044	-0.11151	0.0614	-1.523	0.4393	-0.1086	-0.2714	-0.3737	Employed	Yes	1400<=energy<2000
24	university anf higher education	>=1	low activity(low)	Single	13.49	20.5	92	No HTN (systolic<130 and diastolic <85)	0.73089	-0.24663	-0.76323	-1.2447	0.802	0.0773	-1.7439	0.5877	-1.0878	Unemployed	No	>=2000
25	complimentary	>=1	low activity(low)	Single	20.26	27.5	92	No HTN (systolic<130 and diastolic <85)	1.75764	0.63978	1.54289	-0.4356	3.0877	-1.8386	-0.2927	0.5638	0.0089	Owner of a business	Yes	>=2000
39	complimentary	>=1	low activity(low)	Married	30.34	33.2	113	HTN (Systolic>=130 and/or diastolic>=85)	-0.18124	-0.04666	-1.01282	-0.5292	-0.8892	0.2678	2.2332	0.5138	-0.2009	Employed	Yes	>=2000
30	complimentary	<1		Single	16.84	24	91	No HTN (systolic<130 and diastolic <85)	1.8661	-1.20398	0.4362	-0.2013	3.343	1.8964	-1.0685	0.5513	-0.4879	Owner of a business	Yes	>=2000
25	secondary	<1	low activity(low)	Single	18.12	22.5	76	HTN (Systolic>=130 and/or diastolic>=85)	-0.21289	-0.0466	-0.569	-0.0672	-0.9447	-0.4004	-1.7558	-0.1449	0.1881	Unemployed	Yes	>=2000
48	complimentary	>=1	low activity(low)	Married	28.75	26.3	88.5	No HTN (systolic<130 and diastolic <85)	-0.11275	0.14155	-0.36426	-1.1335	0.1221	-0.2373	0.2424	-0.6877	0.2123	Owner of a business	Yes	>=2000
35	illeterate to primary	>=1	active (moderate -high)	Married		32.8	104.5	No HTN (systolic<130 and diastolic <85)	1.02439	0.22794	-1.50109	-0.4404	1.9592	0.7866	-0.31	-7.26	1.92		No	>=2000
20	university anf higher education	<1	active (moderate -high)	Single	21.31	24.8	92	No HTN (systolic<130 and diastolic <85)	-0.04533	1.54124	1.3813	1.9523	2.5039	-2.1537	-0.5022	0.1259	-0.346	Unemployed	No	>=2000
23	complimentary	>=1	active (moderate -high)	Single	20.26	25.6	79	No HTN (systolic<130 and diastolic <85)	-1.13438	0.27257	-0.13385	1.7189	-0.6405	0.5274	-1.0679	0.0225	0.4854	Owner of a business	No	>=2000
21	technical	>=1		Single	13.49	25.6	82.3	HTN (Systolic>=130 and/or diastolic>=85)	0.11188	-0.13279	-1.08583	-0.3133	-0.0153	0.5793	-1.5911	0.9146	0.1563	Owner of a business	Yes	>=2000
40	university anf higher education	>=1	low activity(low)	Married	26.26	25.1	83.5	No HTN (systolic<130 and diastolic <85)	-0.87923	-0.19741	-0.33318	0.5676	-1.3886	0.6712	-0.3578	-0.6551	0.2723	Employed	No	1400<=energy<2000
51	complimentary	>=1	active (moderate -high)	Married	35.37	28.9	97	HTN (Systolic>=130 and/or diastolic>=85)	-0.45446	1.16488	-1.02696	-0.5992	-0.6409	-0.086	1.5406	-0.9865	0.2138	Owner of a business	Yes	>=2000
28	complimentary	>=1		Married	10.09	20.5	78	HTN (Systolic>=130 and/or diastolic>=85)	-0.996	-0.27669	0.95309	-0.2162	-2.025	0.0469	-2.6748	0.6494	-0.3608	Employed	Yes	>=2000
38	secondary	>=1	active (moderate -high)	Married	19.93	20.3	80.5	HTN (Systolic>=130 and/or diastolic>=85)	-1.49995	4.85222	0.03896	-0.7463	-4.1894	-9.1328	-1.6446	-0.5096	-0.3426	Employed	No	>=2000
40	secondary	>=1	low activity(low)	Married	31.41	25.9	89.5	No HTN (systolic<130 and diastolic <85)	0.02555	0.09133	-0.21256	0.0771	-0.0113	-0.2021	0.5	-1.0293	0.1559	Owner of a business	No	>=2000
40	university anf higher education	>=1	low activity(low)	Married	26.38	26.2	96	No HTN (systolic<130 and diastolic <85)	-0.50172	-0.16309	-1.16608	0.6736	-0.8927	0.7678	0.3172	-0.2316	-0.2828	Employed	Yes	>=2000
22	technical	>=1	active (moderate -high)	Single	11.59	22.1	76		-8e-05	0.86718	0.65686	-0.4912	0.3078	-2.8261	-2.4393	0.5947	-0.004	Employed	Yes	>=2000
31	university anf higher education	<1	active (moderate -high)	Married	21.95	28.6	92.5	HTN (Systolic>=130 and/or diastolic>=85)	-0.66655	0.00305	0.26139	0.7018	-0.5971	1.022	0.0157	0.4952	0.1633	Employed	No	>=2000
37	university anf higher education	<1	low activity(low)	Married	24.16	22.4	76.5		-0.24678	-0.39377	1.59915	-0.2568	-1.1899	-0.4785	-1.1598	-0.8748	0.2675	Employed	No	>=2000
30	complimentary	<1	active (moderate -high)	Married	26.64	27.6	96.5	HTN (Systolic>=130 and/or diastolic>=85)	0.37922	0.01989	-0.46388	0.1452	1.062	0.3841	0.5254	-0.0891	-0.1109	Employed	No	>=2000
24	university anf higher education	>=1	active (moderate -high)	Single	22.47	26.1	86.5	HTN (Systolic>=130 and/or diastolic>=85)	-0.43424	0.57743	-0.71728	-0.0307	-0.4231	-0.3129	-0.4824	-0.0082	0.1632	Unemployed	No	>=2000
20	technical	<1	active (moderate -high)	Single	13.31	21.4	72.5	HTN (Systolic>=130 and/or diastolic>=85)	0.33754	-1.095	-0.72904	-1.2948	-0.3646	1	-2.5055	0.217	0.1297	Unemployed	Yes	>=2000
46	university anf higher education	>=1	active (moderate -high)	Married	36.62	31.9	104	HTN (Systolic>=130 and/or diastolic>=85)	-0.22608	0.23786	-0.59488	0.1718	-0.47	0.0696	2.3044	-0.62	0.2548	Employed	No	>=2000
40	university anf higher education	<1	active (moderate -high)	Single	26.13	26.1	89	No HTN (systolic<130 and diastolic <85)	1.25835	0.69249	-0.87673	-1.3581	1.6023	0.4891	-0.0108	-0.3801	0.1057	Owner of a business	No	>=2000
23	complimentary	>=1	low activity(low)	Single	25.87	21	79	No HTN (systolic<130 and diastolic <85)	0.498	-0.61346	2.01918	-2.3156	-0.6683	-1.0544	-1.0517	-1.1823	-0.0388	Unemployed	Yes	>=2000
25	university anf higher education	>=1		Single	19.58	22.9	87	No HTN (systolic<130 and diastolic <85)	-0.72119	-0.13911	-0.9349	0.0641	-1.1424	0.5049	-1.0967	-0.0026	-0.3534	Employed	No	>=2000
24	university anf higher education	>=1	low activity(low)	Single	17.99	22.8	81	No HTN (systolic<130 and diastolic <85)	-0.60453	0.97834	-0.40198	-0.1314	-1.0755	-1.5683	-1.5253	0.024	-0.0643	Employed	No	>=2000
23	university anf higher education	<1	active (moderate -high)	Single	16.47	23.9	75.5	No HTN (systolic<130 and diastolic <85)	-0.53369	-0.84061	-0.62919	-0.7443	-1.7621	0.7936	-1.786	0.194	0.3663	Owner of a business	No	1400<=energy<2000
23	complimentary	<1	active (moderate -high)	Single	16.02	25	87.8	No HTN (systolic<130 and diastolic <85)	-0.21885	1.30348	-0.75235	-1.0816	-0.4349	-1.3446	-1.175	0.6826	-0.1835	Owner of a business	Yes	>=2000
55	illeterate to primary		active (moderate -high)	Married	32.83	30.5	101.5		-0.31154	0.46147	-0.43281	-0.2126	-0.4183	-0.7802	1.6739	-0.3799	0.1325	Owner of a business	No	>=2000
51	university anf higher education		low activity(low)	Married	36.77	28.2	110.5		-0.48334	-0.32303	-0.15523	1.0898	0.0465	1.3697	2.1773	-0.8967	-0.62	Employed	No	>=2000
55	illeterate to primary			Married	35.64	25.3	91		-0.2225	1.05404	0.59021	0.9901	0.207	-1.4946	0.8961	-1.5814	0.0612	Unemployed	Yes	>=2000
54	university anf higher education			Married	35.73	26	101		-1.14796	1.90384	0.39446	2.4553	-0.2499	-0.9403	1.4218	-1.2551	-0.3994	Owner of a business	No	>=2000
51	illeterate to primary			Married	22.33	21.6	77		1.32482	0.74763	-1.22222	0.0474	2.3617	0.4497	-1.4105	-0.7352	0.088	Owner of a business	Yes	>=2000
51	secondary			Single	31.28	26.7	98		-1.56315	-0.09204	0.27873	0.9829	-1.6561	0.3647	0.9428	-0.7107	-0.2203	Owner of a business	No	1400<=energy<2000
50	illeterate to primary			Married	19.99	20.7	82		0.16647	-0.21609	-0.5916	1.1247	0.7849	1.1932	-1.521	-0.4258	-0.362	Owner of a business	Yes	>=2000
55	university anf higher education		low activity(low)	Married	33.14	30.7	105.8		-1.27995	-0.16778	1.18686	0.4227	-1.9772	-0.7087	1.9027	-0.2958	-0.0835	Owner of a business	No	1400<=energy<2000
